# Supplementary material for: Mycobacterium abscessus DosRS two-component system controls a species-specific regulon required for adaptation to hypoxia
Source: Front Cell Infect Microbiol. 2023 Mar 9;13:1144210. doi: 10.3389/fcimb.2023.1144210 (PMC10034137; doi:10.3389/fcimb.2023.1144210)
Supplement: Supplementary file 2 [file Table_1.xlsx]

## Sheet: Lux reporter primers
Lux reporter construct primers
Lux_hsp60_FC_F	GGCCAAGACAATTGCGG	Linearize pMV306hsp+G13
Lux_hsp60_FC_R	GCGTCGTTGTGGTCACCT
Mab_dosr-prom_lux_F	AGGTGACCACAACGACGCGAGGCGAGAGCCCTCATC	Amplification of dosR promoter with overhangs for fast cloning into linearized pMV306hsp+G13
Mab_dosr-prom_lux_R	CCGCAATTGTCTTGGCCGTCCGTTTTCCTTCCA
Mab_2489-prom_lux_F.2	AGGTGACCACAACGACGCCCTTAGACTTGCTATCTACTGGGCC	Amplification of 2489 promoter with overhangs for fast cloning into linearized pMV306hsp+G13
Mab_2489-prom_lux_R.2	CCGCAATTGTCTTGGCCAGCTCCTCCGATGTGCG

## Sheet: knockout & comp constructs
	Construction of Mab_DdosRS
	Mab_DosRSko_R	AGGTCCTGGCTCCGCAGTT	Amplification of Mab DosRS plus flanking region to be cloned into pTOPO Zero Blunt
	Mab_DosRSko_F	CGGCCTGCAGCGTTTG
	Mab_DosRSko_fcF	CCGCGACTCGTTCAGGT	Removal of dosRS gene in pTOPO via RTH cloning
	Mab_DosRSko_fcR	GTCCGTTTTCCTTCCACCC
	Mab_DosRSko_ApramF	GGGTGGAAGGAAAACGGACTTCATGTGCAGCTCCATCAG	Amplification of apramycin resistance cassette to be cloned in place of dosRS gene via fast cloning
	Mab_DosRSko_ApramR	ACCTGAACGAGTCGCGGCTCCAACGTCATCTCGTTCTCC
	Construction of Mab_DdosRS+C
	pUAB300F	AAGCTTATCGATGTCGACGT	Linearization of integrating vector pUAB400 for fast cloning of Mab dosRS
	pUAB400_FC_R3.2	TTTCTGGCGGGAACGGC
	Mab_promoter_3890c-3891c_F	CCGTTCCCGCCAGAAAGAGGCGAGAGCCCTCATC	Amplification of Mab dosRS including native promoter for fast cloning into pUAB400
	Mab_promoter_3890c-3891c_R	ACGTCGACATCGATAAGCTTACCTGAACGAGTCGCGG

## Sheet: qRT primers
qRT-PCR Primers
Mab_sigA.rt.F2	TCCGAGAAAGACAAGGCTTC
Mab_sigA.rt.r2	CCAGCTCAACTTCCTCTTCG
Mab_3891rtF3	CTGCGTTGATGAACAGGTTG
Mab_3891rtR3	GTGAGCAGACGCGAGACATA
MAB_2489_rtR	ATAGCTCGACAAGGACGG
MAB_2489_rtF	GTTCACGTCATCGACCAC
MAB_3902c_rtR	TAGCTGTCCTGCGAGATG
MAB_3902c_rtF	TACGGTCGACCTTAAGCC
MAB_3903_rtR	TATGCGAGTCATCCACCC
MAB_3903_rtF	TCCAGACCGCTATCCAAC
MAB_3904_rtR	CGCTGATACCGATTGCTC
MAB_3904_rtF	CTGAGTTCAGCGACGAAC
Mab_3890c_rt.F	CTGAACGACAAGCTGATTCC
Mab_3890c_rt.R	CCATATCGAGCTGTTCCTCA
Mab_3937_rt.F	ACAACGGCTCACGGTGTCG
Mab_3937_rt.F	CCAAGGAAGAGATCAGCACC
Mab_3354_rt.F	GCTGCTCAAACACATCTCCA
Mab_3354_rt.F	TGTCTACGACCCACAACTGC

## Sheet: Strains & Plasmids
	Name	Description	Resource
	Strains
	Mab390S	WT strain used to generate knockouts	Howard et al., 2006
	MabΔdosRS	Mab_390S with dosRS knocked out (dbl k/o)	This study
	MabΔdosRS+C	Mab_ΔdosRS complemented with pUAB400_dosRS_complement	This study
	E.coli 10-β	Used for cloning
	Mab390S Phsp60-lux	Mab_390S with pMV306hsp+LuxG13	This study
	MabΔdosRS Phsp60-lux	Mab_ ΔdosRS with pMV306hsp+LuxG13	This study
	Mab390S PdosR-lux	Mab_390S with pMV306dosR+LuxG13	This study
	MabΔdosRS PdosR-lux	Mab_ ΔdosRS with pMV306dosR+LuxG13	This study
	Mab390S P2489-lux	Mab_390S with pMV306_2489+LuxG13	This study
	MabΔdosRS P2489-lux	Mab_ ΔdosRS with pMV306_2489+LuxG13	This study
	Name	Description	Resource
	Plasmids
	pMV306-hsp-LuxG13	integrating lux reporter with constituitive hsp promoter	Andreu et al., 2010
	pMV306_dosR+LuxG13	integrating lux reporter with hsp promoter replaced with dosR promoter	This study
	pMV306_2489+LuxG13	integrating lux reporter with hsp promoter replaced with 2489 promoter	This study
	pUAB400	integrating mycobacterial E.coli shuttle plasmid	Singh et al., 2006
	pUAB400_dosRS_complement	integrating mycobacterial E.coli shuttle plasmid containg dosRS with native promoter	This study
	pTOPO Zero Blunt	used for cloning Mab_dosRS knockout contruct	Thermo Fisher
