# Supplementary material for: Mycobacterium abscessus DosRS two-component system controls a species-specific regulon required for adaptation to hypoxia
Source: Front Cell Infect Microbiol. 2023 Mar 9;13:1144210. doi: 10.3389/fcimb.2023.1144210 (PMC10034137; doi:10.3389/fcimb.2023.1144210)
Supplement: Supplementary file 3 [file Table_2.xlsx]

## Sheet: rRNA depletion probes
Pool name	Sequence
Supplemental Probe Pool	GTCCCAGACCACTTCCGCTAATCACGACACTTTTTTACTGTCCGCCGGCC
Supplemental Probe Pool	CTGGCCCAGGAACCCTTGGTCATTCGGCGGGCAAGTTTCTCACTTGCCTG
Supplemental Probe Pool	ATTACCCCACCAACAAGCTGATAGGCCGCGGGCTCATCCCACACCGCAAA
Supplemental Probe Pool	TTGTAGCATGTGTGAAGCCCTGGACATAAGGGGCATGATGACTTGACGTC
Supplemental Probe Pool	TAGGTTTCCCGCTTAGATGCTTTCAGCGGTTATCCTGTCCGAACGTAGCT
Supplemental Probe Pool	GTCTATGGTTGAGACAGTTGAGAAGTCGTTACGCCATTCGTGCAGGTCGG
Supplemental Probe Pool	TCAGCTCACGGAGCAAGTCCGGTCACCAAGCGAGGTCCCCCTTCTCCCGA
Supplemental Probe Pool	TCAGCCTGTTATCCCCGGGGTACCTTTTATCCGTTGAGCGACACCCCTTC
Supplemental Probe Pool	GAGTATTTAGGCTTACCGGGTGGTCCCGGCAGATTCACAGCAGATTCCAC
Supplemental Probe Pool	GCATTCTCACTCCCGCACCCTCCACTGCTGAATTACTTCGCAGCTTCGCT
Supplemental Probe Pool	CGTGCTGGGTTTCCCCATTCGGAGATCCTCGGATCAAAGCTCGGTTGGCA
Supplemental Probe Pool	AAGGGTGGCTGCTTCTAAGCCAACCTCCTGGTTGTCTTCGCGACTGCACA
Supplemental Probe Pool	ATTAGTAAGTTTTCGGTCGATTAGTGCCAGTTCCCTGAACGTATTACTAC
Supplemental Probe Pool	CCAGGATGCGACGAGCCGACATCGAGGTGCCAAACCATCCCGTCGATATG
Supplemental Probe Pool	CATTTCGGGGAGAACCAGCTATCACGGAGTTTGATTGGCCTTTCACCCCT
Supplemental Probe Pool	CCGCCGTCTCACTGCCGCGCTCTAACTTATTGGCATTCGGAGTTTGGCTG
Supplemental Probe Pool	TAGGGCCCATCGGCCATCCAGTAGCTCTACCTCCAACAAGAAACACGCGA
Supplemental Probe Pool	CCTTTTGGGTGGTTAGTACCGATGATTCATCATGGGCGCGCACACACGGG
Supplemental Probe Pool	CTACGGGCTTGCTCCGGTATAACCACTAACCGGTACAGCTACCTTCCTGC
Supplemental Probe Pool	GACTACTACCACCGAAGGTCCCACGCAGCGGGTTCACGTCGCACTCCGAA
Supplemental Probe Pool	AGTTTTAGTCTTGCGACCGTACTCCCCAGGCGGGGTACTTAATGCGTTAG
Supplemental Probe Pool	TTCGCCTCAATCGGCTATGCGTCACCTCTCAGACGTATGACATCCGGATT
Supplemental Probe Pool	CGCTACGGCTACCCCACACGGGTTAACCTCGCGACGTGTCCCTGACTCGC
Supplemental Probe Pool	CCTCAGTCTTCAACCTAAGTGGGTTCGGGCCTCCACGGCGTCTTACCGCC
Supplemental Probe Pool	GTTCCTCCTGATATCTGCGCATTCCACCGCTACACCAGGAATTCCAGTCT
Supplemental Probe Pool	ACCATGAAGTGTGTGGTCCTATCCGGTATTAGACCCAGTTTCCCAGGCTT
Supplemental Probe Pool	CACAGGCCACAAGGGAATACCTATCTCTAGGTACGTCCTGTGCATGTCAA
Supplemental Probe Pool	CGAACTGAGACCAGCTTTAAGGGATTCGCTCCACCTTACGGCTTCGCAGC
Supplemental Probe Pool	TCACTCCCCTCCCGGGGTACTTTTCACCATTCCCTCACGGTACTAATCCG
Supplemental Probe Pool	GCAGATCACCCACGTGTTACTCACCCGTTCGCCACTCGAGTACCCCGAAG
Supplemental Probe Pool	GCTTCACAGTCTCCCACCTATCCTACACAAACCGAACCAAACGCCAATAC
Supplemental Probe Pool	AGGTGATCCAGCCGCACCTTCCGGTACGGCTACCTTGTTACGACTTCGTC
Supplemental Probe Pool	CGAGTTGACCCCGGCAGTCTCCTACGAGTCCCCGGCATTACCCGCTGGCA
Supplemental Probe Pool	AGGTTAGAGGTTCAATACGATCAGAGTGGTATTTCAACGATGACTCCACA
Supplemental Probe Pool	TGGTGGAACAACTGGTACACCAGAGGTTCGTCCGTCCCGGTCCTCTCGTA
Supplemental Probe Pool	CCGTTGTCCATCGACTACGCCTGTCGGCCTCGCCTTAGGTCCCGACTTAC
Supplemental Probe Pool	CGGGATGAAGTACGAGACAGGTGTCGGATTTTCGCGTACCGGACTCTCAC
Supplemental Probe Pool	GTACAACTCCCACAACCCCGCACACACAACCCCTACCAGGTATCACATGC
Supplemental Probe Pool	CAGCGTTGCTGATCTGCGATTACTAGCGACTCCGACTTCATGGGGTCGAG
Supplemental Probe Pool	TTGCCGAGTTCCTTAACCATAGTTATCTCGTACGCCTTAGTATTCTCTAC
Supplemental Probe Pool	AGTCTGCCCGTATCGCCCGCACGCCCACAGTTAAGCTGTGAGTTTTCACG
Supplemental Probe Pool	CTATTGAACCCATAGTCTGTGGGTGACCTTATCCCTCTAAAAGGGTAAGA
Supplemental Probe Pool	CACTTGCACTCAACACCTGATTGCCGTCCAGGTTGAGGGAACCTTTGGGC
Supplemental Probe Pool	GAATTTCGCTACCTTAGGATGGTTATAGTTACCACCGCCGTTTACTGGGG
Supplemental Probe Pool	CTCAAGTTTCTGACGCGCGCGGCGGATAGAGACCGAACTGTCTCACGACG
Supplemental Probe Pool	TACACGCTTAGGGGCCTTAGCCGGCGATCTGGGCTGTTTCCCTCTCGACG
Supplemental Probe Pool	TTCGCTACCCACGCTTTCGCTCCTCAGCGTCAGTTACTGCCCAGAGACCC
Supplemental Probe Pool	GGTTTGGGGTACGGGCCGTGTGTGAACTCACTAGAGGCTTTTCTTGGCAG
Supplemental Probe Pool	TCGCAGCCTCCTACGTCCTTCTTCGGCTTCTAGTGCCAAGGCATTCACCA
Supplemental Probe Pool	ACCTTCGACAGCTCCCTCCAAAAGGTTAGGCCACTGGCTTCGGGTGTTAC
Supplemental Probe Pool	TACTTGAGCCCCGCTACATTGTCGGCGCACAATCACTTGACCAGTGAGCT
Supplemental Probe Pool	CTTCCGCTTTCGCTCGCCACTACTCACGGAATCACGGTTGTTTTCTCTTC
Supplemental Probe Pool	TGGGAGGCAACCGCCCCAGTTAAACTACCCACCAGGCACTGTCCCTGGAC
Supplemental Probe Pool	AAGGCACGCCATCACCCCACGAGGAGGCTTTGACGGATTGTAGGCACATG
Supplemental Probe Pool	TGTTTCACTTCCCCGCGTTTCCTCCCAAAGCCTATATATTCAGCAGTGGG
Supplemental Probe Pool	GCTGGCACGTAGTTGGCCGGTCCTTCTTCTGTAGGTACCGTCACTTTCGC
Supplemental Probe Pool	CCCTACCCATCCATGCCACTGCCCCGAAGGGAATGTATTGCATGAATGCC
Supplemental Probe Pool	TGCGACTTCGCACGGACCTGTGTTTTTAGTAAACAGTCGCTTCTCACTGG
Supplemental Probe Pool	GTCCCGGGGTCTTTTCGTCCTGCCGCGCGTAACGAGCATCTTTACTCGTA
Supplemental Probe Pool	CACCTACGAGCTCTTTACGCCCAGTAATTCCGGACAACGCTCGGACCCTA
Supplemental Probe Pool	TATCTCAGTCCCAGTGTGGCCGGTCACCCTCTCAGGCCGGCTACCCGTCG
Supplemental Probe Pool	TGGGTAGATCACTCCGCTTCGGGTCCAGAACACGCCACTATGGGCGCCCT
