# Supplementary material for: Mycobacterium abscessus DosRS two-component system controls a species-specific regulon required for adaptation to hypoxia
Source: Front Cell Infect Microbiol. 2023 Mar 9;13:1144210. doi: 10.3389/fcimb.2023.1144210 (PMC10034137; doi:10.3389/fcimb.2023.1144210)
Supplement: Supplementary file 4 [file Table_3.xlsx]

## Sheet: WT 20% vs 1%
Name	Chromosome	Region	Max group mean	Log₂ fold change	Fold change
dnaA	Mab ATCC19977 CU458896	1..1476	86.5611	0.470608	1.38569
dnaN	Mab ATCC19977 CU458896	2169..3368	122.889	0.569133	1.48363
gnD	Mab ATCC19977 CU458896	3419..4312	33.9106	-0.670345	-1.59145
recF	Mab ATCC19977 CU458896	4275..5480	27.5799	-0.300653	-1.2317
MAB_0005	Mab ATCC19977 CU458896	5473..6024	7.08354	-0.428866	-1.34618
MAB_0006	Mab ATCC19977 CU458896	6249..8276	779.063	1.84103	3.58267
MAB_0007	Mab ATCC19977 CU458896	8409..9620	86.6037	3.55073	11.7186
MAB_0008	Mab ATCC19977 CU458896	9620..9847	35.8583	3.35582	10.2377
MAB_0009	Mab ATCC19977 CU458896	9849..10436	138.006	3.22251	9.33411
MAB_0010c	Mab ATCC19977 CU458896	complement(10485..11699)	23.7812	0.712099	1.63819
MAB_0011c	Mab ATCC19977 CU458896	complement(11717..12328)	34.9325	0.502267	1.41644
MAB_0012c	Mab ATCC19977 CU458896	complement(12325..12723)	47.0899	0.947374	1.92836
MAB_0013c	Mab ATCC19977 CU458896	complement(13080..13916)	5.46029	-0.155357	-1.1137
MAB_0014	Mab ATCC19977 CU458896	14060..14284	3.46805	-4.69809	-25.9578
MAB_0015	Mab ATCC19977 CU458896	14301..14588	10.8377	-1.06758	-2.09592
MAB_0016	Mab ATCC19977 CU458896	14598..16145	12.5312	-0.629057	-1.54655
MAB_0017	Mab ATCC19977 CU458896	16690..17262	40.5005	-0.407984	-1.32683
MAB_0018c	Mab ATCC19977 CU458896	complement(17269..18189)	11.2478	1.97249	3.92444
MAB_0019	Mab ATCC19977 CU458896	18389..20908	257.41	0.0545667	1.03855
MAB_0020	Mab ATCC19977 CU458896	20919..21860	79.0836	-1.67329	-3.1894
tRNA-Ile(GAT)	Mab ATCC19977 CU458896	21909..21985	40.2289	-0.0290482	-1.02034
tRNA-Ala(TGC)	Mab ATCC19977 CU458896	22112..22187	105.57	0.582994	1.49795
MAB_0022c	Mab ATCC19977 CU458896	complement(22158..23429)	3.71274	0.10556	1.07591
MAB_0023	Mab ATCC19977 CU458896	23501..24418	35.5005	-1.77219	-3.41572
MAB_0024c	Mab ATCC19977 CU458896	complement(24439..24843)	37.4899	-0.258279	-1.19605
MAB_0025	Mab ATCC19977 CU458896	25003..25539	269.128	1.30216	2.46597
MAB_0026	Mab ATCC19977 CU458896	25546..26409	82.166	0.465573	1.38087
MAB_0027c	Mab ATCC19977 CU458896	complement(26466..27365)	143.159	-4.47446	-22.2303
MAB_0028c	Mab ATCC19977 CU458896	complement(27424..27849)	46.0084	-1.18224	-2.26929
MAB_0029c	Mab ATCC19977 CU458896	complement(28004..28267)	422.211	-0.339743	-1.26553
MAB_0030	Mab ATCC19977 CU458896	28387..28584	24.3645	-0.710361	-1.63621
MAB_0031	Mab ATCC19977 CU458896	28599..29315	22.5342	-1.25344	-2.38409
MAB_0032	Mab ATCC19977 CU458896	29373..30047	140.966	-2.82859	-7.10381
MAB_0033c	Mab ATCC19977 CU458896	complement(30054..31940)	50.7269	-0.546769	-1.46081
MAB_0034c	Mab ATCC19977 CU458896	complement(31940..33202)	73.2561	0.183022	1.13526
MAB_0035c	Mab ATCC19977 CU458896	complement(33199..34713)	30.7701	0.305315	1.23569
MAB_0036c	Mab ATCC19977 CU458896	complement(34710..36167)	60.289	0.617633	1.53436
MAB_0037c	Mab ATCC19977 CU458896	complement(36164..37669)	141.552	0.119425	1.0863
MAB_0038c	Mab ATCC19977 CU458896	complement(37666..38193)	440.003	1.24277	2.36653
MAB_0039c	Mab ATCC19977 CU458896	complement(38299..39657)	168.335	-0.178374	-1.13161
tRNA-Leu(CAG)	Mab ATCC19977 CU458896	39915..40000	0	#NUM!	#NUM!
MAB_0042	Mab ATCC19977 CU458896	40490..41104	13.0461	1.60413	3.04012
MAB_0043	Mab ATCC19977 CU458896	41104..42270	15.665	2.65447	6.29616
MAB_0044	Mab ATCC19977 CU458896	42309..42746	10.0866	1.73901	3.33805
MAB_0045	Mab ATCC19977 CU458896	42883..43470	7.16802	-0.920795	-1.89316
MAB_0046	Mab ATCC19977 CU458896	43895..44203	0.328678	0.155919	1.11413
MAB_0047	Mab ATCC19977 CU458896	44209..45741	1.55688	0.673282	1.5947
MAB_0048	Mab ATCC19977 CU458896	45807..46100	5.69987	0.549028	1.4631
MAB_0049	Mab ATCC19977 CU458896	46123..46413	19.37	0.64607	1.5649
MAB_0050c	Mab ATCC19977 CU458896	complement(46480..46815)	78.2869	8.07634	269.911
MAB_0051	Mab ATCC19977 CU458896	46962..48008	16.9269	5.0475	33.0712
MAB_0052	Mab ATCC19977 CU458896	48005..48460	2.89539	1.56576	2.96033
MAB_0053c	Mab ATCC19977 CU458896	complement(48482..48982)	3.4462	1.47455	2.77897
MAB_0054c	Mab ATCC19977 CU458896	complement(49020..49490)	1.94066	1.75483	3.37486
MAB_0055c	Mab ATCC19977 CU458896	complement(49640..50524)	15.0908	1.03937	2.05533
MAB_0056c	Mab ATCC19977 CU458896	complement(50634..54539)	16.0993	-1.83342	-3.56382
MAB_0057	Mab ATCC19977 CU458896	54576..55313	2.30125	-1.35063	-2.55024
MAB_0058c	Mab ATCC19977 CU458896	complement(55310..56521)	91.2963	1.3204	2.49735
MAB_0059c	Mab ATCC19977 CU458896	complement(56726..57058)	0.304989	3.47636	11.1298
MAB_0060	Mab ATCC19977 CU458896	57232..57879	3.36971	0.724675	1.65253
MAB_0061	Mab ATCC19977 CU458896	57885..59072	8.97639	1.637	3.11018
MAB_0062	Mab ATCC19977 CU458896	59120..60523	21.9905	-0.148173	-1.10816
MAB_0063c	Mab ATCC19977 CU458896	complement(60530..60913)	31.7379	0.376071	1.2978
MAB_0064c	Mab ATCC19977 CU458896	complement(61012..62259)	53.629	0.213411	1.15943
MAB_0065c	Mab ATCC19977 CU458896	complement(62293..63438)	124.47	1.29412	2.45227
MAB_0066c	Mab ATCC19977 CU458896	complement(63484..64212)	1.46282	-0.786808	-1.72525
MAB_0067	Mab ATCC19977 CU458896	64286..65194	0.908924	-1.36595	-2.57746
MAB_0068	Mab ATCC19977 CU458896	65270..65908	32.2644	-0.847752	-1.79969
MAB_0069	Mab ATCC19977 CU458896	65955..67160	75.0929	-0.977439	-1.96897
MAB_0070	Mab ATCC19977 CU458896	67187..67573	29.4144	-1.15753	-2.23075
MAB_0071c	Mab ATCC19977 CU458896	complement(67570..68406)	15.9583	-2.86269	-7.27371
MAB_0072c	Mab ATCC19977 CU458896	complement(68434..69264)	1.58881	1.56576	2.96033
MAB_0073c	Mab ATCC19977 CU458896	complement(69266..70060)	2.23563	4.19414	18.3046
MAB_0074c	Mab ATCC19977 CU458896	complement(70057..71670)	6.57569	2.51969	5.73459
MAB_0075	Mab ATCC19977 CU458896	71766..72983	5.50333	2.07841	4.22341
MAB_0076	Mab ATCC19977 CU458896	72983..73882	5.41661	-0.917414	-1.88873
MAB_0077	Mab ATCC19977 CU458896	74058..74909	3.99332	2.09274	4.26557
MAB_0078	Mab ATCC19977 CU458896	74906..75826	1.26814	2.10606	4.30515
MAB_0079c	Mab ATCC19977 CU458896	complement(75823..76080)	0.355819	-4.7161	-26.2838
MAB_0080c	Mab ATCC19977 CU458896	complement(76077..77234)	6.79707	2.57118	5.94294
MAB_0081	Mab ATCC19977 CU458896	77407..79113	1.75516	2.74367	6.69773
MAB_0082c	Mab ATCC19977 CU458896	complement(79114..79803)	112.423	-1.53554	-2.89898
MAB_0083	Mab ATCC19977 CU458896	79890..80324	15.9333	-1.58291	-2.99574
MAB_0084	Mab ATCC19977 CU458896	80364..81578	19.3928	0.634169	1.55204
MAB_0085c	Mab ATCC19977 CU458896	complement(81453..82013)	2.53451	-0.071073	-1.0505
MAB_0086	Mab ATCC19977 CU458896	82086..83018	17.7433	2.38628	5.22807
MAB_0087c	Mab ATCC19977 CU458896	complement(83095..84654)	11.2692	-1.7843	-3.44452
MAB_0088c	Mab ATCC19977 CU458896	complement(84707..85846)	63.4759	0.515493	1.42948
MAB_0089c	Mab ATCC19977 CU458896	complement(85846..86763)	186.638	1.57162	2.97239
MAB_0090c	Mab ATCC19977 CU458896	complement(86784..87617)	36.3502	-0.19288	-1.14304
MAB_0091	Mab ATCC19977 CU458896	88119..92714	526.649	-2.25699	-4.77993
MAB_0092	Mab ATCC19977 CU458896	92707..94173	325.967	-2.48842	-5.61164
MAB_0093	Mab ATCC19977 CU458896	94636..95418	27.109	0.204141	1.152
MAB_0094c	Mab ATCC19977 CU458896	complement(95424..96191)	14.4037	-0.980195	-1.97273
MAB_0095	Mab ATCC19977 CU458896	96267..96533	16.1598	-2.13013	-4.37757
MAB_0096	Mab ATCC19977 CU458896	96559..97890	8.5397	-0.330152	-1.25715
MAB_0097	Mab ATCC19977 CU458896	97901..98911	29.6016	-1.7839	-3.44357
MAB_0098	Mab ATCC19977 CU458896	98956..99549	3.50506	-0.715773	-1.64236
MAB_0099	Mab ATCC19977 CU458896	99546..101108	3.28141	-0.10832	-1.07797
MAB_0100	Mab ATCC19977 CU458896	101092..101922	4.21645	0.0332239	1.0233
MAB_0101	Mab ATCC19977 CU458896	101919..103169	7.87486	0.701408	1.62609
MAB_0102	Mab ATCC19977 CU458896	103162..103758	2.63685	1.15203	2.22226
MAB_0103	Mab ATCC19977 CU458896	103872..105362	2528.75	4.07334	16.8344
MAB_0104	Mab ATCC19977 CU458896	105363..106145	111.484	2.98023	7.89112
MAB_0105c	Mab ATCC19977 CU458896	complement(106396..107634)	56.0884	-1.34853	-2.54652
MAB_0106c	Mab ATCC19977 CU458896	complement(107679..108866)	40.2597	-1.35017	-2.54943
MAB_0107c	Mab ATCC19977 CU458896	complement(108866..109354)	302.344	-1.11272	-2.16253
MAB_0108c	Mab ATCC19977 CU458896	complement(109422..110027)	7.12271	-0.286506	-1.21968
MAB_0109c	Mab ATCC19977 CU458896	complement(110177..110743)	98.0685	0.815911	1.76041
MAB_0110c	Mab ATCC19977 CU458896	complement(110743..111411)	90.1756	0.677234	1.59907
MAB_0111c	Mab ATCC19977 CU458896	complement(111415..112071)	28.9844	-0.559837	-1.4741
MAB_0112	Mab ATCC19977 CU458896	112307..113848	96.0877	-1.81113	-3.50918
MAB_0113	Mab ATCC19977 CU458896	113915..114406	152.342	-0.898706	-1.86439
MAB_0114	Mab ATCC19977 CU458896	114403..115518	71.9393	-0.750758	-1.68268
MAB_0115c	Mab ATCC19977 CU458896	complement(115623..116021)	946.506	0.782338	1.71992
MAB_0116	Mab ATCC19977 CU458896	116943..117110	18.4382	0.495066	1.40939
MAB_0117c	Mab ATCC19977 CU458896	complement(117199..117732)	96.5289	-1.55535	-2.93904
MAB_0118c	Mab ATCC19977 CU458896	complement(117899..118522)	2308.89	0.530541	1.44447
MAB_0119c	Mab ATCC19977 CU458896	complement(118728..118883)	443.355	3.11341	8.65428
MAB_0120	Mab ATCC19977 CU458896	119060..119806	445.918	-3.18222	-9.07706
MAB_0121	Mab ATCC19977 CU458896	120051..120377	382.505	-2.76587	-6.80158
MAB_0122	Mab ATCC19977 CU458896	120459..121622	174.888	-2.00021	-4.00058
MAB_0123	Mab ATCC19977 CU458896	121597..122460	114.433	-0.903967	-1.8712
MAB_0124	Mab ATCC19977 CU458896	122517..123587	42.8625	-0.0454	-1.03197
MAB_0125c	Mab ATCC19977 CU458896	complement(123584..124501)	58.691	-0.779101	-1.71606
MAB_0126c	Mab ATCC19977 CU458896	complement(124627..125172)	8140.3	-1.56302	-2.95472
MAB_0127c	Mab ATCC19977 CU458896	complement(125344..125901)	103.017	0.937826	1.91564
MAB_0128c	Mab ATCC19977 CU458896	complement(125920..126861)	45.5517	1.33362	2.52034
MAB_0129c	Mab ATCC19977 CU458896	complement(127155..127907)	9.23898	1.8441	3.59028
MAB_0130	Mab ATCC19977 CU458896	127948..128628	61.2009	-0.993107	-1.99047
MAB_0131c	Mab ATCC19977 CU458896	complement(128625..129410)	0.581458	-0.616611	-1.53327
MAB_0132	Mab ATCC19977 CU458896	129546..130472	21.6927	-0.344252	-1.26949
MAB_0133	Mab ATCC19977 CU458896	130436..131155	34.5591	-0.26574	-1.20225
MAB_0134c	Mab ATCC19977 CU458896	complement(131476..133215)	13.6291	-0.211512	-1.1579
MAB_0135	Mab ATCC19977 CU458896	133293..133502	0.241813	2.56705	5.92595
MAB_0136	Mab ATCC19977 CU458896	133580..134686	2.47711	0.713553	1.63984
MAB_0137	Mab ATCC19977 CU458896	134683..135246	5.58228	1.07186	2.10214
MAB_0138	Mab ATCC19977 CU458896	135366..135980	37.1566	-0.0991581	-1.07115
MAB_0139c	Mab ATCC19977 CU458896	complement(135937..136827)	32.8849	2.57387	5.95404
MAB_0140c	Mab ATCC19977 CU458896	complement(136824..138371)	28.1459	2.8879	7.40191
MAB_0141c	Mab ATCC19977 CU458896	complement(138368..139402)	15.9947	3.55066	11.718
MAB_0142c	Mab ATCC19977 CU458896	complement(139399..140937)	26.8917	3.83297	14.2507
MAB_0143c	Mab ATCC19977 CU458896	complement(140934..141794)	20.0528	2.80822	7.00418
MAB_0144c	Mab ATCC19977 CU458896	complement(141791..142663)	16.3452	2.43422	5.40472
MAB_0145c	Mab ATCC19977 CU458896	complement(142855..143487)	25.27	-0.183106	-1.13533
MAB_0146	Mab ATCC19977 CU458896	143651..144400	2.50518	-0.486064	-1.40062
MAB_0147c	Mab ATCC19977 CU458896	complement(144411..145154)	116.099	-0.523102	-1.43704
MAB_0148c	Mab ATCC19977 CU458896	complement(145151..146191)	221.269	0.101108	1.0726
MAB_0149c	Mab ATCC19977 CU458896	complement(146195..146566)	224.281	0.513932	1.42794
MAB_0150c	Mab ATCC19977 CU458896	complement(146712..147062)	56.7546	-1.10295	-2.14794
MAB_0151c	Mab ATCC19977 CU458896	complement(147109..148782)	86.9096	0.00648003	1.0045
MAB_0152	Mab ATCC19977 CU458896	148859..149305	29.2655	-1.15526	-2.22725
MAB_0153	Mab ATCC19977 CU458896	149348..150604	111.301	-1.24076	-2.36324
MAB_0154	Mab ATCC19977 CU458896	150601..151431	151.014	-1.21392	-2.31968
MAB_0155	Mab ATCC19977 CU458896	151479..151937	20.6884	-0.508551	-1.42262
MAB_0156c	Mab ATCC19977 CU458896	complement(151934..153487)	959.507	3.41903	10.6962
MAB_0157	Mab ATCC19977 CU458896	153616..154053	22.26	0.256434	1.19452
MAB_0158c	Mab ATCC19977 CU458896	complement(154064..154777)	12.5885	-0.796586	-1.73699
MAB_0159	Mab ATCC19977 CU458896	154907..155872	9.93089	-1.62474	-3.08387
MAB_0160	Mab ATCC19977 CU458896	155876..156286	10.2746	-1.22359	-2.33527
MAB_0161	Mab ATCC19977 CU458896	156299..157189	16.186	-0.752557	-1.68478
MAB_0162c	Mab ATCC19977 CU458896	complement(157190..157753)	56.9689	-2.17329	-4.51051
MAB_0163c	Mab ATCC19977 CU458896	complement(157799..158521)	74.9774	-4.03881	-16.4362
MAB_0164	Mab ATCC19977 CU458896	158566..159339	28.0803	1.54197	2.91192
MAB_0165	Mab ATCC19977 CU458896	159387..160193	87.7178	-0.424495	-1.3421
MAB_0166	Mab ATCC19977 CU458896	160194..160958	34.3185	-0.050922	-1.03593
MAB_0167	Mab ATCC19977 CU458896	160955..161773	42.9683	-0.776087	-1.71248
MAB_0168c	Mab ATCC19977 CU458896	complement(161788..163533)	54.0672	-0.0038968	-1.0027
MAB_0169c	Mab ATCC19977 CU458896	complement(163739..164554)	127.512	0.368019	1.29058
MAB_0170	Mab ATCC19977 CU458896	164830..166068	66.4371	0.922495	1.89539
MAB_0171	Mab ATCC19977 CU458896	166052..168013	94.3403	1.58136	2.99252
MAB_0172	Mab ATCC19977 CU458896	168010..168573	6.84279	0.81161	1.75517
MAB_0173	Mab ATCC19977 CU458896	168570..169484	109.276	2.14281	4.41622
MAB_0174	Mab ATCC19977 CU458896	169498..171483	54.4883	1.20503	2.30541
MAB_0175	Mab ATCC19977 CU458896	171674..172648	211.56	0.268517	1.20457
MAB_0176	Mab ATCC19977 CU458896	172726..173727	954.393	1.47886	2.78728
MAB_0177	Mab ATCC19977 CU458896	173985..174962	3776.52	0.582477	1.49742
MAB_0178	Mab ATCC19977 CU458896	175203..176213	113.231	-1.3978	-2.635
MAB_0179	Mab ATCC19977 CU458896	176517..178430	609.713	1.92464	3.79643
MAB_0180	Mab ATCC19977 CU458896	178481..183829	277.561	0.913346	1.88341
MAB_0181	Mab ATCC19977 CU458896	183845..185398	427.911	1.15711	2.23011
MAB_0182c	Mab ATCC19977 CU458896	complement(185461..185886)	141.852	0.896411	1.86143
MAB_0183c	Mab ATCC19977 CU458896	complement(185913..186887)	464.057	3.58734	12.0198
MAB_0184c	Mab ATCC19977 CU458896	complement(187043..187225)	2.21992	2.08395	4.23967
MAB_0185c	Mab ATCC19977 CU458896	complement(187307..190522)	33.0959	1.99638	3.98996
MAB_0186c	Mab ATCC19977 CU458896	complement(190519..193812)	32.6359	2.09878	4.28347
MAB_0187	Mab ATCC19977 CU458896	193996..195162	5.74383	0.421519	1.33934
MAB_0188c	Mab ATCC19977 CU458896	complement(195237..195419)	5.82729	1.97564	3.93303
MAB_0189c	Mab ATCC19977 CU458896	complement(195541..198798)	16.9737	0.70368	1.62865
MAB_0190c	Mab ATCC19977 CU458896	complement(198847..200739)	19.4217	0.420903	1.33877
MAB_0191c	Mab ATCC19977 CU458896	complement(200747..201526)	97.0042	0.806774	1.7493
MAB_0192c	Mab ATCC19977 CU458896	complement(201545..203068)	94.8639	0.784067	1.72198
MAB_0193c	Mab ATCC19977 CU458896	complement(202975..203388)	14.2284	0.781507	1.71893
MAB_0194	Mab ATCC19977 CU458896	203672..205336	4.33085	-0.545759	-1.45979
MAB_0195c	Mab ATCC19977 CU458896	complement(205340..206164)	4.55487	1.94952	3.86246
MAB_0196c	Mab ATCC19977 CU458896	complement(206233..207666)	0.566591	2.14568	4.42501
MAB_0197	Mab ATCC19977 CU458896	207716..208180	420.115	3.93987	15.3468
MAB_0198	Mab ATCC19977 CU458896	208241..208870	66.9016	-0.33967	-1.26547
MAB_0199	Mab ATCC19977 CU458896	208913..210406	18.7284	0.157152	1.11508
MAB_0200c	Mab ATCC19977 CU458896	complement(210360..211040)	16.7032	-0.390774	-1.3111
MAB_0201c	Mab ATCC19977 CU458896	complement(211043..211930)	76.6857	0.575108	1.48979
MAB_0202c	Mab ATCC19977 CU458896	complement(211878..212816)	15.0882	-0.308507	-1.23843
MAB_0203c	Mab ATCC19977 CU458896	complement(212809..213600)	77.774	0.818813	1.76395
MAB_0204c	Mab ATCC19977 CU458896	complement(213610..214128)	80.9164	-0.0714357	-1.05076
MAB_0205c	Mab ATCC19977 CU458896	complement(214125..216113)	16.4163	-0.821889	-1.76772
MAB_0206	Mab ATCC19977 CU458896	216223..217419	112.379	-0.207004	-1.15429
MAB_0207c	Mab ATCC19977 CU458896	complement(217436..218422)	14.6026	-1.08868	-2.1268
MAB_0208	Mab ATCC19977 CU458896	218525..219028	6.95212	2.71127	6.54898
tRNA-Ser(TGA)	Mab ATCC19977 CU458896	219060..219146	11.6737	1.50364	2.83558
MAB_0209	Mab ATCC19977 CU458896	219659..223093	9.00304	0.753813	1.68624
MAB_0210	Mab ATCC19977 CU458896	223098..223472	116.863	1.08144	2.11614
MAB_0211	Mab ATCC19977 CU458896	223580..224029	166.561	1.53871	2.90534
MAB_0212	Mab ATCC19977 CU458896	224223..224687	18.7834	1.05044	2.07116
MAB_0213c	Mab ATCC19977 CU458896	complement(224804..225715)	55.0103	-1.15306	-2.22384
MAB_0214c	Mab ATCC19977 CU458896	complement(225938..226459)	14.6894	-0.0898412	-1.06425
MAB_0215	Mab ATCC19977 CU458896	226667..227335	78.9416	1.97544	3.93247
MAB_0216	Mab ATCC19977 CU458896	227341..227661	35.1194	1.27568	2.42114
MAB_0217c	Mab ATCC19977 CU458896	complement(227683..229566)	159.862	1.21489	2.32123
MAB_0218c	Mab ATCC19977 CU458896	complement(229553..230476)	144.153	1.65816	3.15615
MAB_0219	Mab ATCC19977 CU458896	230893..232164	7.93879	-1.16021	-2.2349
MAB_0220c	Mab ATCC19977 CU458896	complement(232161..233204)	14.4462	-0.793402	-1.73316
tRNA-Ser(GCT)	Mab ATCC19977 CU458896	233341..233429	24373.2	-6.09524	-68.3675
tRNA-Arg(ACG)	Mab ATCC19977 CU458896	233478..233553	12.0791	-1.92662	-3.80163
MAB_0221c	Mab ATCC19977 CU458896	complement(233621..234670)	0	#NUM!	#NUM!
MAB_0222c	Mab ATCC19977 CU458896	complement(234777..235388)	0	#NUM!	#NUM!
MAB_0223	Mab ATCC19977 CU458896	235501..235665	0	#NUM!	#NUM!
MAB_0224	Mab ATCC19977 CU458896	235665..235976	0	#NUM!	#NUM!
MAB_0225	Mab ATCC19977 CU458896	235976..236137	0	#NUM!	#NUM!
MAB_0226	Mab ATCC19977 CU458896	236137..236853	0	#NUM!	#NUM!
MAB_0227	Mab ATCC19977 CU458896	236850..237158	0	#NUM!	#NUM!
MAB_0228	Mab ATCC19977 CU458896	237158..237334	0	#NUM!	#NUM!
MAB_0229	Mab ATCC19977 CU458896	237313..237867	0	#NUM!	#NUM!
MAB_0230	Mab ATCC19977 CU458896	237901..238659	0	#NUM!	#NUM!
MAB_0231	Mab ATCC19977 CU458896	238662..239084	0	#NUM!	#NUM!
MAB_0232	Mab ATCC19977 CU458896	239081..239464	0	#NUM!	#NUM!
MAB_0233	Mab ATCC19977 CU458896	239529..243512	0.0254923	-0.770002	-1.70527
MAB_0234	Mab ATCC19977 CU458896	243582..243893	0	#NUM!	#NUM!
MAB_0235	Mab ATCC19977 CU458896	243896..244633	0	#NUM!	#NUM!
MAB_0236	Mab ATCC19977 CU458896	244648..244896	0	#NUM!	#NUM!
MAB_0237	Mab ATCC19977 CU458896	244821..245198	0	#NUM!	#NUM!
MAB_0238	Mab ATCC19977 CU458896	245301..245642	0	#NUM!	#NUM!
MAB_0239	Mab ATCC19977 CU458896	245635..245997	0	#NUM!	#NUM!
MAB_0240	Mab ATCC19977 CU458896	245987..246655	0	#NUM!	#NUM!
MAB_0241	Mab ATCC19977 CU458896	246643..247602	0	#NUM!	#NUM!
MAB_0242	Mab ATCC19977 CU458896	247688..247981	0	#NUM!	#NUM!
MAB_0243	Mab ATCC19977 CU458896	247991..249091	0	#NUM!	#NUM!
MAB_0244	Mab ATCC19977 CU458896	249088..249594	0	#NUM!	#NUM!
MAB_0245c	Mab ATCC19977 CU458896	complement(249595..249819)	0	#NUM!	#NUM!
MAB_0246	Mab ATCC19977 CU458896	250100..250534	92.6894	-0.256395	-1.19449
MAB_0247c	Mab ATCC19977 CU458896	complement(250524..251075)	5.15166	0.315639	1.24456
MAB_0248c	Mab ATCC19977 CU458896	complement(251072..251665)	3.41958	-0.553939	-1.46809
MAB_0249	Mab ATCC19977 CU458896	251779..252003	17.8297	1.42075	2.67725
MAB_0250	Mab ATCC19977 CU458896	252103..253692	117.722	2.47759	5.56965
MAB_0251	Mab ATCC19977 CU458896	253759..254052	30.9175	2.22954	4.68984
MAB_0252	Mab ATCC19977 CU458896	254052..255923	19.9651	1.30795	2.47589
MAB_0253	Mab ATCC19977 CU458896	255920..256432	24.054	1.70696	3.26471
MAB_0254c	Mab ATCC19977 CU458896	complement(256429..257100)	43.753	-0.0789812	-1.05627
MAB_0255	Mab ATCC19977 CU458896	257385..258620	47.9869	0.76428	1.69852
MAB_0256c	Mab ATCC19977 CU458896	complement(258610..259911)	9.04848	0.746223	1.6774
MAB_0257c	Mab ATCC19977 CU458896	complement(259932..260312)	56.112	0.485599	1.40017
MAB_0258c	Mab ATCC19977 CU458896	complement(260416..261498)	28.0865	3.38881	10.4745
MAB_0259c	Mab ATCC19977 CU458896	complement(261527..262309)	38.199	3.36453	10.2997
MAB_0260	Mab ATCC19977 CU458896	262369..262989	23.2234	1.80376	3.4913
MAB_0261	Mab ATCC19977 CU458896	263053..263985	32.8741	-0.261141	-1.19843
MAB_0262	Mab ATCC19977 CU458896	263990..265096	21.5141	0.296555	1.22821
MAB_0263	Mab ATCC19977 CU458896	265098..265751	26.3998	0.543288	1.45729
MAB_0264	Mab ATCC19977 CU458896	265748..266500	4.92296	-0.12317	-1.08913
MAB_0265	Mab ATCC19977 CU458896	266558..267136	54.3766	-0.898343	-1.86392
MAB_0266c	Mab ATCC19977 CU458896	complement(267133..268092)	5.40289	-1.08455	-2.12071
MAB_0267	Mab ATCC19977 CU458896	268164..268694	98.023	-0.817905	-1.76284
MAB_0268	Mab ATCC19977 CU458896	268691..269149	7.3018	0.166561	1.12238
MAB_0269c	Mab ATCC19977 CU458896	complement(269212..269547)	1.09287	-2.15841	-4.46424
MAB_0270c	Mab ATCC19977 CU458896	complement(269735..270031)	0.618191	-1.73149	-3.3207
tRNA-Ser(CGA)	Mab ATCC19977 CU458896	270327..270417	1.11606	3.47636	11.1298
MAB_0271	Mab ATCC19977 CU458896	270714..271286	69.3028	0.772139	1.7078
MAB_0272	Mab ATCC19977 CU458896	271283..272170	264.769	-0.459732	-1.37529
MAB_0273c	Mab ATCC19977 CU458896	complement(272306..272554)	21.8214	1.62472	3.08382
MAB_0274c	Mab ATCC19977 CU458896	complement(272701..273252)	140.659	2.36262	5.14303
MAB_0275	Mab ATCC19977 CU458896	273306..274526	9.10809	-0.545235	-1.45926
MAB_0276	Mab ATCC19977 CU458896	274574..275803	70.7542	-1.86672	-3.64703
MAB_0277c	Mab ATCC19977 CU458896	complement(275879..277324)	7.33967	0.894794	1.85934
MAB_0278c	Mab ATCC19977 CU458896	complement(277369..278244)	9.33298	0.925491	1.89933
MAB_0279c	Mab ATCC19977 CU458896	complement(278241..279272)	21.257	0.661867	1.58213
MAB_0280	Mab ATCC19977 CU458896	279324..280244	69.0309	0.250929	1.18997
MAB_0281	Mab ATCC19977 CU458896	280352..281611	34.2568	0.576058	1.49077
MAB_0282	Mab ATCC19977 CU458896	281608..282114	50.7895	-1.04082	-2.0574
MAB_0283c	Mab ATCC19977 CU458896	complement(282111..282761)	13.1827	1.36123	2.56904
tRNA-Ser(GGA)	Mab ATCC19977 CU458896	complement(282787..282875)	83.8737	1.40734	2.65248
MAB_0284c	Mab ATCC19977 CU458896	complement(282881..284059)	0.904491	0.593209	1.5086
MAB_0285	Mab ATCC19977 CU458896	284155..285129	6.51035	-0.577675	-1.49244
MAB_0286	Mab ATCC19977 CU458896	285255..285785	0.956322	0.915633	1.8864
MAB_0287	Mab ATCC19977 CU458896	285782..287347	0.162135	0.494643	1.40897
MAB_0288	Mab ATCC19977 CU458896	287347..288552	0.380602	-1.10177	-2.14617
MAB_0289	Mab ATCC19977 CU458896	288553..290481	0.658122	0.264879	1.20154
MAB_0290	Mab ATCC19977 CU458896	290478..291860	1.54215	-0.350976	-1.27542
MAB_0291	Mab ATCC19977 CU458896	291987..293840	7.12135	0.560452	1.47473
MAB_0292c	Mab ATCC19977 CU458896	complement(293736..295022)	0.868046	-0.237735	-1.17914
MAB_0294	Mab ATCC19977 CU458896	295336..296961	0.437226	-0.441052	-1.35759
MAB_0295	Mab ATCC19977 CU458896	296978..298159	0.465996	-1.36215	-2.57069
MAB_0296	Mab ATCC19977 CU458896	298153..298911	1.00357	-0.0561596	-1.03969
MAB_0297	Mab ATCC19977 CU458896	298915..299550	1.2775	0.203848	1.15177
MAB_0298	Mab ATCC19977 CU458896	299547..301403	1.72277	-0.238226	-1.17954
MAB_0299	Mab ATCC19977 CU458896	301400..302359	26.3954	-0.14782	-1.10789
MAB_0300c	Mab ATCC19977 CU458896	complement(302356..302937)	62.3852	2.26526	4.80742
MAB_0301	Mab ATCC19977 CU458896	303030..304238	30.9136	4.33521	20.1849
MAB_0302	Mab ATCC19977 CU458896	304263..305390	9.36382	2.32108	4.99706
MAB_0303	Mab ATCC19977 CU458896	305387..306196	9.09037	2.29573	4.91002
MAB_0304	Mab ATCC19977 CU458896	306257..306592	3.77833	1.82358	3.53959
MAB_0305	Mab ATCC19977 CU458896	306706..307989	118.923	-0.0643228	-1.04559
MAB_0306c	Mab ATCC19977 CU458896	complement(307986..308642)	21.2552	2.60873	6.09966
MAB_0307c	Mab ATCC19977 CU458896	complement(308674..309408)	66.8785	2.29609	4.91123
MAB_0308c	Mab ATCC19977 CU458896	complement(309438..309986)	20.5343	0.875056	1.83408
MAB_0309	Mab ATCC19977 CU458896	310222..312261	52.4032	-1.29201	-2.44869
MAB_0310c	Mab ATCC19977 CU458896	complement(312258..313568)	134.866	-1.62723	-3.08918
MAB_0311c	Mab ATCC19977 CU458896	complement(313565..314935)	565.706	-2.31695	-4.98278
MAB_0312c	Mab ATCC19977 CU458896	complement(315003..316277)	31.6633	0.9815	1.97452
MAB_0313c	Mab ATCC19977 CU458896	complement(316274..317248)	15.2603	0.585154	1.5002
MAB_0314c	Mab ATCC19977 CU458896	complement(317235..317819)	87.1518	1.12717	2.1843
MAB_0315	Mab ATCC19977 CU458896	317998..319191	9.65429	3.32601	10.0283
MAB_0316	Mab ATCC19977 CU458896	319205..320026	1.97686	7.38582	167.246
MAB_0317	Mab ATCC19977 CU458896	320076..320516	233.983	-0.486502	-1.40104
MAB_0318c	Mab ATCC19977 CU458896	complement(320513..321331)	79.7362	-0.683993	-1.60658
MAB_0319	Mab ATCC19977 CU458896	321428..321772	59.0234	0.130593	1.09474
MAB_0320	Mab ATCC19977 CU458896	321765..322373	87.4695	0.521409	1.43536
MAB_0321c	Mab ATCC19977 CU458896	complement(322384..323085)	0.651035	1.32522	2.50571
MAB_0322c	Mab ATCC19977 CU458896	complement(323103..323705)	0.673707	-0.593979	-1.5094
MAB_0323c	Mab ATCC19977 CU458896	complement(323941..324651)	7.35642	-0.545032	-1.45905
MAB_0324c	Mab ATCC19977 CU458896	complement(324648..325916)	16.6385	-1.02299	-2.03213
MAB_0325c	Mab ATCC19977 CU458896	complement(325992..326576)	4.07982	0.591341	1.50665
MAB_0326	Mab ATCC19977 CU458896	326824..327261	12.4053	1.6983	3.24518
MAB_0327	Mab ATCC19977 CU458896	327310..328368	3.1648	0.928806	1.9037
MAB_0328	Mab ATCC19977 CU458896	328365..329546	32.522	1.84367	3.58923
MAB_0329	Mab ATCC19977 CU458896	329582..330565	69.9705	-2.13708	-4.3987
MAB_0330	Mab ATCC19977 CU458896	330537..331730	74.5124	0.336758	1.26292
rpsR.2	Mab ATCC19977 CU458896	complement(331731..331979)	142.349	6.30501	79.0673
rpsN.2_1	Mab ATCC19977 CU458896	complement(331979..332284)	112.016	5.59043	48.1823
rpmG.1	Mab ATCC19977 CU458896	complement(332286..332450)	39.0857	6.0494	66.2296
rpmB.2	Mab ATCC19977 CU458896	complement(332450..332698)	22.8411	9.18872	583.554
MAB_0335	Mab ATCC19977 CU458896	332819..334006	88.6098	3.25036	9.51603
rpmE.2	Mab ATCC19977 CU458896	334006..334248	237.395	4.35623	20.4812
MAB_0337c	Mab ATCC19977 CU458896	complement(334320..336143)	156.602	-0.423478	-1.34116
MAB_0338c	Mab ATCC19977 CU458896	complement(336140..336295)	13.0207	-0.595624	-1.51113
MAB_0339	Mab ATCC19977 CU458896	336332..337369	18.2967	1.12777	2.1852
MAB_0340	Mab ATCC19977 CU458896	337477..338391	18.3143	1.48842	2.80582
MAB_0341	Mab ATCC19977 CU458896	338405..339010	8.88243	1.02889	2.04045
MAB_0342c	Mab ATCC19977 CU458896	complement(339391..339993)	11.032	-0.743685	-1.67445
MAB_0343	Mab ATCC19977 CU458896	340079..341344	702.178	-2.03846	-4.10807
MAB_0344	Mab ATCC19977 CU458896	341371..342408	358.671	-1.77573	-3.42412
MAB_0345	Mab ATCC19977 CU458896	342471..342983	29.5267	-2.67752	-6.39753
MAB_0346	Mab ATCC19977 CU458896	343042..344208	13.9629	-1.21021	-2.31371
MAB_0347	Mab ATCC19977 CU458896	344374..345588	11.7443	0.935173	1.91212
MAB_0348	Mab ATCC19977 CU458896	345585..346640	15.0996	0.0962358	1.06898
MAB_0349c	Mab ATCC19977 CU458896	complement(346637..347470)	18.9971	3.78462	13.7811
MAB_0350	Mab ATCC19977 CU458896	347527..347877	9.40383	1.22676	2.34041
MAB_0351	Mab ATCC19977 CU458896	348158..349621	230.663	-2.83422	-7.13156
MAB_0352	Mab ATCC19977 CU458896	349685..350323	98.9389	0.695381	1.61931
MAB_0353	Mab ATCC19977 CU458896	350323..350973	116.616	1.21779	2.32589
MAB_0354c	Mab ATCC19977 CU458896	complement(351329..352462)	12.1354	-0.253553	-1.19214
MAB_0355	Mab ATCC19977 CU458896	352611..353936	13.8249	0.811556	1.7551
MAB_0356c	Mab ATCC19977 CU458896	complement(353920..354534)	92.1484	5.00568	32.1263
MAB_0357c	Mab ATCC19977 CU458896	complement(354629..355198)	6.68378	-1.54687	-2.92182
MAB_0358	Mab ATCC19977 CU458896	355347..356009	7.19968	1.67116	3.1847
MAB_0359	Mab ATCC19977 CU458896	356059..356985	8.3265	0.757034	1.69001
MAB_0360	Mab ATCC19977 CU458896	357046..357708	9.42085	3.13553	8.78798
MAB_0361	Mab ATCC19977 CU458896	357727..358353	19.9235	3.55637	11.7645
MAB_0362c	Mab ATCC19977 CU458896	complement(358350..359228)	21.1442	1.53554	2.89896
MAB_0363c	Mab ATCC19977 CU458896	complement(359230..360261)	47.7299	0.9185	1.89015
MAB_0364c	Mab ATCC19977 CU458896	complement(360258..361160)	32.6729	1.3594	2.56579
MAB_0365c	Mab ATCC19977 CU458896	complement(361157..362551)	39.8237	1.26736	2.40721
MAB_0366	Mab ATCC19977 CU458896	362594..363481	10.1218	0.251919	1.19079
MAB_0367c	Mab ATCC19977 CU458896	complement(363450..363890)	13.127	-0.000866301	-1.0006
MAB_0368	Mab ATCC19977 CU458896	363950..364729	146.743	2.23535	4.70877
MAB_0369	Mab ATCC19977 CU458896	364765..366015	323.506	-3.59312	-12.0681
MAB_0370	Mab ATCC19977 CU458896	366012..367295	159.866	-2.46099	-5.50593
MAB_0371	Mab ATCC19977 CU458896	367297..367977	64.0991	-2.67575	-6.38973
MAB_0372	Mab ATCC19977 CU458896	367974..368942	55.0429	-2.55701	-5.88485
MAB_0373	Mab ATCC19977 CU458896	368939..370021	50.7747	-2.2499	-4.75651
MAB_0374c	Mab ATCC19977 CU458896	complement(370074..371549)	15.0347	0.345829	1.27088
MAB_0375	Mab ATCC19977 CU458896	371743..372042	10.1561	2.10161	4.29189
MAB_0376	Mab ATCC19977 CU458896	372039..373199	74.0497	1.89179	3.71097
MAB_0377	Mab ATCC19977 CU458896	373238..373849	24.5606	1.26944	2.41067
MAB_0378	Mab ATCC19977 CU458896	374045..375274	223.022	7.0801	135.308
MAB_0379	Mab ATCC19977 CU458896	375291..376142	138.455	6.5744	95.2997
MAB_0380	Mab ATCC19977 CU458896	376186..377064	28.3656	3.23907	9.44185
MAB_0381	Mab ATCC19977 CU458896	377163..377966	21.6007	0.927768	1.90233
MAB_0382	Mab ATCC19977 CU458896	377959..379473	27.1501	1.84974	3.60434
MAB_0383c	Mab ATCC19977 CU458896	complement(379550..380275)	59.6638	1.51239	2.85283
MAB_0384	Mab ATCC19977 CU458896	380424..380798	26.9476	1.98544	3.95983
MAB_0385	Mab ATCC19977 CU458896	380803..382041	22.9517	3.58013	11.9599
MAB_0386c	Mab ATCC19977 CU458896	complement(381942..382781)	27.2125	-1.2132	-2.31851
MAB_0387	Mab ATCC19977 CU458896	382808..383800	25.1602	-0.449805	-1.36586
MAB_0388c	Mab ATCC19977 CU458896	complement(383804..385153)	15.4599	1.2208	2.33075
MAB_0389c	Mab ATCC19977 CU458896	complement(385153..386127)	44.9995	2.42555	5.37233
MAB_0390c	Mab ATCC19977 CU458896	complement(386124..387263)	21.8713	1.3297	2.51351
MAB_0391c	Mab ATCC19977 CU458896	complement(387260..387904)	39.9947	2.06882	4.19543
MAB_0392c	Mab ATCC19977 CU458896	complement(387904..389112)	86.3566	2.17203	4.50658
MAB_0393	Mab ATCC19977 CU458896	389211..389909	2.32472	-0.182385	-1.13476
MAB_0394c	Mab ATCC19977 CU458896	complement(389906..391234)	1.5542	-1.37055	-2.5857
MAB_0395c	Mab ATCC19977 CU458896	complement(391327..392151)	9.35596	-0.730367	-1.65906
MAB_0396c	Mab ATCC19977 CU458896	complement(392190..392798)	68.7916	1.17795	2.26254
MAB_0397c	Mab ATCC19977 CU458896	complement(392881..393765)	16.2383	0.600305	1.51604
MAB_0398c	Mab ATCC19977 CU458896	complement(393871..395529)	1.83655	1.78365	3.44296
MAB_0399c	Mab ATCC19977 CU458896	complement(395526..398771)	3.53556	0.112188	1.08087
MAB_0400c	Mab ATCC19977 CU458896	complement(398768..402001)	3.72141	0.229164	1.17216
MAB_0401	Mab ATCC19977 CU458896	402198..403433	26.0066	0.880259	1.84071
MAB_0402	Mab ATCC19977 CU458896	403493..404197	19.2318	-0.462705	-1.37812
MAB_0403	Mab ATCC19977 CU458896	404240..404734	4.0009	-0.590337	-1.5056
MAB_0404c	Mab ATCC19977 CU458896	complement(404737..405453)	33.8653	-1.89866	-3.72867
MAB_0405c	Mab ATCC19977 CU458896	complement(405601..406188)	389.063	-1.36612	-2.57776
tRNA-Pro(CGG)	Mab ATCC19977 CU458896	complement(406553..406626)	213.376	-3.2814	-9.72301
MAB_0406c	Mab ATCC19977 CU458896	complement(406764..407834)	616.123	-4.24237	-18.9269
MAB_0407c	Mab ATCC19977 CU458896	complement(407836..408798)	574.783	-3.60326	-12.1531
MAB_0408c	Mab ATCC19977 CU458896	complement(408905..411340)	78.8376	-1.77217	-3.41568
MAB_0409	Mab ATCC19977 CU458896	411579..411917	236.078	-0.867912	-1.82502
MAB_0410c	Mab ATCC19977 CU458896	complement(412004..413125)	40.5974	1.38307	2.60823
MAB_0411c	Mab ATCC19977 CU458896	complement(413122..414165)	60.0224	0.825567	1.77223
MAB_0412	Mab ATCC19977 CU458896	414224..414385	63.9461	-0.0473335	-1.03335
MAB_0413	Mab ATCC19977 CU458896	414382..414855	16.0698	-0.287969	-1.22092
MAB_0414	Mab ATCC19977 CU458896	414855..415640	41.0897	-0.872333	-1.83062
MAB_0415	Mab ATCC19977 CU458896	415647..416492	12.7852	-0.537751	-1.45171
MAB_0416c	Mab ATCC19977 CU458896	complement(416506..417180)	241.415	1.56671	2.96227
MAB_0417c	Mab ATCC19977 CU458896	complement(417276..417638)	179.901	0.337747	1.26378
MAB_0418	Mab ATCC19977 CU458896	417805..418602	127.118	-2.35916	-5.13073
MAB_0419	Mab ATCC19977 CU458896	418604..419257	66.2541	-2.65392	-6.29375
MAB_0420	Mab ATCC19977 CU458896	419261..420025	52.7407	-1.10274	-2.14762
MAB_0421	Mab ATCC19977 CU458896	420022..421287	74.5432	-1.02609	-2.0365
MAB_0422c	Mab ATCC19977 CU458896	complement(421261..422223)	20.1435	0.264831	1.2015
MAB_0423c	Mab ATCC19977 CU458896	complement(422256..422777)	123.936	1.52599	2.87985
MAB_0424	Mab ATCC19977 CU458896	423027..423722	184.883	-0.128966	-1.09351
MAB_0425c	Mab ATCC19977 CU458896	complement(423824..425800)	59.6166	0.57797	1.49275
MAB_0426	Mab ATCC19977 CU458896	425984..427603	42.9128	1.00791	2.01099
MAB_0427	Mab ATCC19977 CU458896	427600..428571	36.1003	1.32121	2.49876
MAB_0428	Mab ATCC19977 CU458896	428564..429478	26.4171	1.19832	2.29473
MAB_0429	Mab ATCC19977 CU458896	429479..431128	30.3761	1.00304	2.00422
MAB_0430	Mab ATCC19977 CU458896	431153..431896	6.34759	-0.294202	-1.22621
MAB_0431c	Mab ATCC19977 CU458896	complement(432312..433193)	101.101	-0.0218793	-1.01528
MAB_0432	Mab ATCC19977 CU458896	433577..434650	17.9198	-0.535493	-1.44944
MAB_0433	Mab ATCC19977 CU458896	434647..435723	4.00618	-3.5234	-11.4987
MAB_0434c	Mab ATCC19977 CU458896	complement(436073..437515)	13.1966	1.38562	2.61284
MAB_0435c	Mab ATCC19977 CU458896	complement(437653..437910)	25.3903	1.17484	2.25768
MAB_0436	Mab ATCC19977 CU458896	437973..438659	1.18267	2.14568	4.42501
MAB_0437c	Mab ATCC19977 CU458896	complement(438800..439024)	90.2768	1.56821	2.96537
MAB_0438c	Mab ATCC19977 CU458896	complement(439216..439995)	14.6483	2.84717	7.19587
MAB_0439	Mab ATCC19977 CU458896	440129..440347	25.97	0.62432	1.54148
MAB_0440	Mab ATCC19977 CU458896	440972..441691	293.117	1.43288	2.69985
MAB_0441	Mab ATCC19977 CU458896	441744..442985	421.21	0.929049	1.90402
MAB_0442	Mab ATCC19977 CU458896	442912..444213	26.1314	0.662336	1.58264
MAB_0443	Mab ATCC19977 CU458896	444200..446431	11.2163	0.789868	1.72892
MAB_0444	Mab ATCC19977 CU458896	446428..446895	6.61885	0.332253	1.25898
MAB_0445	Mab ATCC19977 CU458896	447133..448278	32.746	0.696012	1.62002
MAB_0446c	Mab ATCC19977 CU458896	complement(449031..449261)	176.743	-0.2145	-1.1603
MAB_0447c	Mab ATCC19977 CU458896	complement(449973..450638)	14.3345	-0.443572	-1.35997
MAB_0448c	Mab ATCC19977 CU458896	complement(451086..451289)	11.9484	2.18897	4.55981
MAB_0449	Mab ATCC19977 CU458896	451320..453260	179.211	4.58594	24.0162
MAB_0450c	Mab ATCC19977 CU458896	complement(453419..454726)	18.7128	2.01377	4.03836
MAB_0451c	Mab ATCC19977 CU458896	complement(454723..455823)	94.8275	3.01627	8.09073
MAB_0452c	Mab ATCC19977 CU458896	complement(455935..456384)	279.407	1.9849	3.95835
MAB_0453c	Mab ATCC19977 CU458896	complement(456455..457009)	1.46395	3.0716	8.40706
MAB_0454c	Mab ATCC19977 CU458896	complement(457056..457262)	0.735952	-0.216582	-1.16198
MAB_0455	Mab ATCC19977 CU458896	457447..457923	0.106458	-0.753391	-1.68575
MAB_0456	Mab ATCC19977 CU458896	458019..458303	0.178178	2.56705	5.92595
MAB_0457	Mab ATCC19977 CU458896	458467..458868	0.884241	-0.783115	-1.72084
MAB_0458	Mab ATCC19977 CU458896	458862..459635	1.31216	0.355568	1.27949
MAB_0459c	Mab ATCC19977 CU458896	complement(459667..460533)	4.39279	0.736199	1.66578
MAB_0460	Mab ATCC19977 CU458896	460694..461134	0.806043	5.21526	37.1491
MAB_0461	Mab ATCC19977 CU458896	461243..461578	1.05793	0.409497	1.32822
MAB_0462c	Mab ATCC19977 CU458896	complement(461664..462305)	12.4974	1.80976	3.50584
MAB_0463c	Mab ATCC19977 CU458896	complement(462397..463935)	26.0668	2.51334	5.70941
MAB_0464	Mab ATCC19977 CU458896	464038..464532	15.5933	1.20841	2.31083
MAB_0465	Mab ATCC19977 CU458896	464652..464993	44.8414	3.85211	14.4411
MAB_0466	Mab ATCC19977 CU458896	464987..465391	20.4377	3.37362	10.3648
MAB_0467	Mab ATCC19977 CU458896	465388..465900	0.494939	4.741	26.7414
MAB_0468	Mab ATCC19977 CU458896	466096..466656	3.43969	2.82701	7.09602
MAB_0469c	Mab ATCC19977 CU458896	complement(466711..466995)	6.4144	3.3087	9.90871
MAB_0470c	Mab ATCC19977 CU458896	complement(467406..468275)	121.815	5.77192	54.6411
MAB_0471	Mab ATCC19977 CU458896	468886..469662	1.63387	0.843232	1.79406
MAB_0472	Mab ATCC19977 CU458896	469659..470243	0.607632	0.409497	1.32822
MAB_0473	Mab ATCC19977 CU458896	470283..470489	3.43444	-0.304992	-1.23541
MAB_0474	Mab ATCC19977 CU458896	470549..470815	0.76076	-0.376978	-1.29862
MAB_0475	Mab ATCC19977 CU458896	470769..471158	0	#NUM!	#NUM!
MAB_0476c	Mab ATCC19977 CU458896	complement(471186..471803)	5.66969	-0.0387257	-1.02721
MAB_0477	Mab ATCC19977 CU458896	472009..472470	5.60566	-0.700644	-1.62523
MAB_0478	Mab ATCC19977 CU458896	472467..475397	6.63562	0.909033	1.87779
MAB_0479	Mab ATCC19977 CU458896	475516..475956	17.9632	0.229128	1.17213
MAB_0480	Mab ATCC19977 CU458896	476024..477118	4.40563	0.734025	1.66327
MAB_0481c	Mab ATCC19977 CU458896	complement(477131..477499)	47.3403	2.2767	4.84568
MAB_0482c	Mab ATCC19977 CU458896	complement(477496..478416)	16.4307	0.0992392	1.07121
MAB_0483c	Mab ATCC19977 CU458896	complement(478458..479093)	5.03016	-0.898055	-1.86355
MAB_0484	Mab ATCC19977 CU458896	479243..480202	111.347	1.06586	2.09342
MAB_0485	Mab ATCC19977 CU458896	480294..481397	26.8163	0.0901626	1.06449
MAB_0486c	Mab ATCC19977 CU458896	complement(481394..483703)	19.1551	-1.79444	-3.4688
MAB_0487	Mab ATCC19977 CU458896	484045..484248	3577.55	0.187017	1.13841
MAB_0488	Mab ATCC19977 CU458896	484354..484992	133.19	-0.846865	-1.79859
MAB_0489	Mab ATCC19977 CU458896	485179..487971	195.287	0.372418	1.29452
MAB_0490c	Mab ATCC19977 CU458896	complement(487968..489527)	44.1941	-1.2658	-2.4046
MAB_0491	Mab ATCC19977 CU458896	489621..490826	23.5593	-1.47726	-2.78419
tRNA-Thr(CGT)	Mab ATCC19977 CU458896	490891..490966	7.34984	0.649256	1.56836
MAB_0492	Mab ATCC19977 CU458896	491095..491610	17.8799	-1.16312	-2.23942
MAB_0493	Mab ATCC19977 CU458896	491750..492895	11.0778	0.057802	1.04088
MAB_0494	Mab ATCC19977 CU458896	492892..494049	9.25279	0.556388	1.47058
MAB_0495c	Mab ATCC19977 CU458896	complement(493989..494411)	45.6186	2.60732	6.0937
MAB_0496c	Mab ATCC19977 CU458896	complement(494670..495362)	21.2502	-0.837442	-1.78688
MAB_0497	Mab ATCC19977 CU458896	495529..496275	397.376	-1.32926	-2.51273
MAB_0498c	Mab ATCC19977 CU458896	complement(496272..496706)	3.50212	0.526586	1.44052
MAB_0499	Mab ATCC19977 CU458896	496789..497349	2.62503	1.72251	3.30009
MAB_0500c	Mab ATCC19977 CU458896	complement(497346..497909)	21.2487	-0.911445	-1.88093
MAB_0501c	Mab ATCC19977 CU458896	complement(497906..499552)	35.6421	-0.522148	-1.43609
MAB_0502c	Mab ATCC19977 CU458896	complement(499563..501353)	5.27371	0.274012	1.20917
MAB_0503	Mab ATCC19977 CU458896	501424..502356	17.0358	1.09069	2.12976
MAB_0504c	Mab ATCC19977 CU458896	complement(502312..502710)	85.0163	-0.073963	-1.0526
MAB_0505c	Mab ATCC19977 CU458896	complement(502707..503405)	47.8706	-0.985485	-1.97998
MAB_0506	Mab ATCC19977 CU458896	503543..503842	1.83603	-3.29019	-9.78239
MAB_0507	Mab ATCC19977 CU458896	503821..505206	37.5909	3.08275	8.47227
MAB_0508c	Mab ATCC19977 CU458896	complement(505214..506473)	6.64985	0.386826	1.30751
MAB_0509c	Mab ATCC19977 CU458896	complement(506470..507822)	36.5936	0.970294	1.95924
MAB_0510c	Mab ATCC19977 CU458896	complement(507819..511847)	20.0148	1.30484	2.47057
MAB_0511c	Mab ATCC19977 CU458896	complement(512016..512981)	26.0212	1.42004	2.67592
MAB_0512	Mab ATCC19977 CU458896	513383..514678	5.44639	2.07534	4.21445
MAB_0513	Mab ATCC19977 CU458896	514762..516351	3.60894	1.22019	2.32977
MAB_0514	Mab ATCC19977 CU458896	516348..517313	13.6677	4.62299	24.6409
MAB_0515	Mab ATCC19977 CU458896	517383..517802	64.9267	-0.676962	-1.59877
MAB_0516c	Mab ATCC19977 CU458896	complement(517837..518358)	8036.39	-10.0972	-1095.35
MAB_0517	Mab ATCC19977 CU458896	518473..519153	19.6813	-2.02325	-4.06499
MAB_0518c	Mab ATCC19977 CU458896	complement(519150..519638)	198.761	1.32553	2.50624
MAB_0519	Mab ATCC19977 CU458896	519729..521126	87.6643	-2.94704	-7.71163
MAB_0520	Mab ATCC19977 CU458896	521126..522199	27.8225	-2.55697	-5.88471
MAB_0521	Mab ATCC19977 CU458896	522247..523137	8.91225	-2.17682	-4.52156
MAB_0522c	Mab ATCC19977 CU458896	complement(523130..524626)	9.8712	-0.203864	-1.15178
MAB_0523	Mab ATCC19977 CU458896	524750..525331	176.86	0.197794	1.14694
MAB_0524c	Mab ATCC19977 CU458896	complement(525328..525936)	23.2641	0.553333	1.46747
MAB_0525c	Mab ATCC19977 CU458896	complement(525940..526689)	42.8589	0.456393	1.37211
MAB_0526c	Mab ATCC19977 CU458896	complement(526714..527745)	16.5333	2.35208	5.1056
MAB_0527c	Mab ATCC19977 CU458896	complement(527745..528938)	23.7317	3.42356	10.7299
MAB_0528c	Mab ATCC19977 CU458896	complement(528938..529903)	21.9209	1.32906	2.51239
MAB_0529c	Mab ATCC19977 CU458896	complement(530372..531190)	10.7266	3.30921	9.91223
MAB_0530	Mab ATCC19977 CU458896	531253..531915	18.8417	0.295277	1.22712
MAB_0531c	Mab ATCC19977 CU458896	complement(531912..533480)	17.8978	1.48851	2.806
MAB_0532	Mab ATCC19977 CU458896	533689..534114	27.4168	1.05517	2.07796
MAB_0533	Mab ATCC19977 CU458896	534287..536539	433.153	-1.33984	-2.53124
MAB_0534	Mab ATCC19977 CU458896	536541..537155	271.374	-1.71364	-3.27986
MAB_0535	Mab ATCC19977 CU458896	537152..538204	77.678	-2.2794	-4.85478
MAB_0536	Mab ATCC19977 CU458896	538201..538581	135.413	-2.1349	-4.39207
MAB_0537	Mab ATCC19977 CU458896	538584..539102	51.384	-2.91457	-7.54004
MAB_0538	Mab ATCC19977 CU458896	539102..539569	5.59046	-2.15589	-4.45643
MAB_0539	Mab ATCC19977 CU458896	539640..541121	13.1012	-1.04134	-2.05814
MAB_0540	Mab ATCC19977 CU458896	541276..542256	21.9998	1.03487	2.04894
MAB_0541	Mab ATCC19977 CU458896	542296..543228	108.365	1.49082	2.81048
MAB_0542	Mab ATCC19977 CU458896	543238..543663	194.898	1.88026	3.68142
MAB_0543	Mab ATCC19977 CU458896	543666..544481	81.8963	1.52295	2.87379
MAB_0544	Mab ATCC19977 CU458896	544546..546048	64.7006	1.5068	2.8418
MAB_0545	Mab ATCC19977 CU458896	546212..546556	768.04	1.77745	3.4282
MAB_0546	Mab ATCC19977 CU458896	546836..549370	702.361	-1.11868	-2.17148
MAB_0547c	Mab ATCC19977 CU458896	complement(549539..550531)	16.8246	3.56387	11.8258
MAB_0548c	Mab ATCC19977 CU458896	complement(550528..551313)	7.49435	1.25794	2.39155
MAB_0549c	Mab ATCC19977 CU458896	complement(551313..552365)	8.77691	2.01361	4.03791
MAB_0550	Mab ATCC19977 CU458896	552848..553054	523.262	2.94714	7.71221
MAB_0551	Mab ATCC19977 CU458896	553076..553864	258.602	1.96903	3.91506
MAB_0552c	Mab ATCC19977 CU458896	complement(553948..555288)	99.1	-0.40366	-1.32286
MAB_0553c	Mab ATCC19977 CU458896	complement(555285..555602)	91.2239	-1.03436	-2.0482
MAB_0554	Mab ATCC19977 CU458896	555646..556446	8.82484	-1.69652	-3.24119
MAB_0555	Mab ATCC19977 CU458896	556451..557890	5.5782	-1.48408	-2.79738
MAB_0557	Mab ATCC19977 CU458896	558162..559118	12.6819	0.411035	1.32964
MAB_0558c	Mab ATCC19977 CU458896	complement(559115..559957)	17.9509	-0.602883	-1.51875
MAB_0559	Mab ATCC19977 CU458896	559984..560598	50.3678	-0.204973	-1.15267
MAB_0560	Mab ATCC19977 CU458896	560749..562293	400.004	-1.91865	-3.78068
MAB_0561	Mab ATCC19977 CU458896	562439..563185	240.172	0.603465	1.51936
MAB_0562c	Mab ATCC19977 CU458896	complement(563182..564267)	69.4845	0.91859	1.89027
MAB_0563	Mab ATCC19977 CU458896	564317..564865	27.564	2.29729	4.91534
MAB_0564c	Mab ATCC19977 CU458896	complement(564855..566276)	112.008	-1.57997	-2.98963
MAB_0565c	Mab ATCC19977 CU458896	complement(566329..566694)	42.1785	2.24611	4.74403
MAB_0566c	Mab ATCC19977 CU458896	complement(566777..567232)	7.90664	-0.592906	-1.50828
MAB_0567c	Mab ATCC19977 CU458896	complement(567309..567992)	212.997	-0.131304	-1.09528
MAB_0568	Mab ATCC19977 CU458896	568372..568860	1863.83	0.0226068	1.01579
MAB_0569	Mab ATCC19977 CU458896	568895..569527	313.268	0.055597	1.03929
MAB_0570	Mab ATCC19977 CU458896	569524..570000	214.407	0.0501261	1.03536
MAB_0571	Mab ATCC19977 CU458896	570012..571451	91.2642	-0.477589	-1.39241
MAB_0572	Mab ATCC19977 CU458896	571441..572388	45.8522	-0.936063	-1.9133
MAB_0573	Mab ATCC19977 CU458896	572473..573471	22.1117	1.12976	2.18822
MAB_0574c	Mab ATCC19977 CU458896	complement(573468..574184)	13.1876	-1.30465	-2.47024
MAB_0575c	Mab ATCC19977 CU458896	complement(574203..575033)	19.9823	-0.143056	-1.10424
MAB_0576c	Mab ATCC19977 CU458896	complement(575026..575811)	46.6459	-0.287223	-1.22029
MAB_0577c	Mab ATCC19977 CU458896	complement(575849..576727)	38.6488	-0.44175	-1.35825
MAB_0578c	Mab ATCC19977 CU458896	complement(576842..579376)	143.279	-3.44739	-10.9085
MAB_0579c	Mab ATCC19977 CU458896	complement(579433..580110)	20.9714	0.231623	1.17416
MAB_0580	Mab ATCC19977 CU458896	580318..582465	4.46813	-0.260034	-1.19751
MAB_0581c	Mab ATCC19977 CU458896	complement(582445..582744)	18.7889	-0.623446	-1.54055
MAB_0582c	Mab ATCC19977 CU458896	complement(582961..583506)	28.4595	0.201526	1.14991
MAB_0583c	Mab ATCC19977 CU458896	complement(583503..584555)	9.40383	0.460161	1.3757
MAB_0584	Mab ATCC19977 CU458896	584833..586035	15.1962	1.17842	2.26328
MAB_0585	Mab ATCC19977 CU458896	586076..586978	64.8958	0.944659	1.92473
MAB_0586	Mab ATCC19977 CU458896	586993..587574	46.2436	1.37754	2.59824
MAB_0587	Mab ATCC19977 CU458896	587955..589211	49.0032	0.967554	1.95552
MAB_0588c	Mab ATCC19977 CU458896	complement(589218..590330)	7.80189	-0.719377	-1.64647
MAB_0589	Mab ATCC19977 CU458896	590474..591232	33.5193	1.5494	2.92696
MAB_0590c	Mab ATCC19977 CU458896	complement(591249..592520)	32.0573	1.64057	3.1179
MAB_0591	Mab ATCC19977 CU458896	592667..593092	3.81451	1.60609	3.04426
MAB_0592c	Mab ATCC19977 CU458896	complement(593107..593481)	54.9786	2.23008	4.6916
MAB_0593c	Mab ATCC19977 CU458896	complement(593504..594457)	7.23918	2.12143	4.35126
MAB_0594c	Mab ATCC19977 CU458896	complement(594454..595419)	7.41209	2.34229	5.07106
MAB_0595c	Mab ATCC19977 CU458896	complement(595416..596576)	12.2906	2.94651	7.70883
MAB_0596c	Mab ATCC19977 CU458896	complement(596576..598168)	2.9646	1.28591	2.43837
MAB_0597	Mab ATCC19977 CU458896	598226..599419	37.5539	2.21499	4.64279
MAB_0598	Mab ATCC19977 CU458896	599420..600208	20.5955	2.10387	4.29862
MAB_0599	Mab ATCC19977 CU458896	600259..600915	23.0329	0.54715	1.4612
MAB_0600	Mab ATCC19977 CU458896	600927..602075	105.716	2.13111	4.38054
MAB_0601	Mab ATCC19977 CU458896	602101..602397	175.257	-3.1086	-8.62548
MAB_0602c	Mab ATCC19977 CU458896	complement(602394..602726)	4.27303	-1.48963	-2.80816
MAB_0603c	Mab ATCC19977 CU458896	complement(602846..603919)	6.80859	0.986493	1.98136
MAB_0604c	Mab ATCC19977 CU458896	complement(603916..604665)	10.2916	1.28618	2.43881
MAB_0605c	Mab ATCC19977 CU458896	complement(604662..605543)	7.19681	4.13912	17.6198
MAB_0606c	Mab ATCC19977 CU458896	complement(605547..606305)	12.0429	3.106	8.60994
MAB_0607	Mab ATCC19977 CU458896	606400..607182	3.50212	1.25717	2.39026
MAB_0608	Mab ATCC19977 CU458896	607186..608097	8.46345	2.36368	5.14683
MAB_0609c	Mab ATCC19977 CU458896	complement(608171..608659)	10.0731	0.286241	1.21946
MAB_0610	Mab ATCC19977 CU458896	608677..609063	46.3193	1.28118	2.43037
MAB_0611	Mab ATCC19977 CU458896	609179..610432	11.3386	3.01138	8.06335
MAB_0612c	Mab ATCC19977 CU458896	complement(610480..611640)	3.89275	1.22259	2.33365
MAB_0613	Mab ATCC19977 CU458896	611858..613117	61.9444	3.27204	9.6601
MAB_0614	Mab ATCC19977 CU458896	613140..614201	19.9871	1.25935	2.39388
MAB_0615	Mab ATCC19977 CU458896	614211..615374	41.9246	2.65866	6.31446
MAB_0616	Mab ATCC19977 CU458896	615371..616321	18.2618	2.71752	6.57741
MAB_0617	Mab ATCC19977 CU458896	616318..616710	21.0617	2.38245	5.21423
MAB_0618	Mab ATCC19977 CU458896	616707..617870	23.5144	2.0742	4.21112
MAB_0619	Mab ATCC19977 CU458896	617949..618674	12.94	2.48743	5.60777
MAB_0620c	Mab ATCC19977 CU458896	complement(618734..619258)	13.1546	1.20807	2.31029
MAB_0621c	Mab ATCC19977 CU458896	complement(619367..620224)	38.8253	2.01287	4.03586
MAB_0622c	Mab ATCC19977 CU458896	complement(620234..621913)	6.68008	0.931638	1.90744
MAB_0623	Mab ATCC19977 CU458896	622050..623651	10.4287	1.46302	2.75684
MAB_0624	Mab ATCC19977 CU458896	623644..624429	28.6207	0.447485	1.36366
MAB_0625	Mab ATCC19977 CU458896	624440..625348	76.4783	1.46993	2.77009
MAB_0626	Mab ATCC19977 CU458896	625350..626429	80.7319	0.951167	1.93344
MAB_0627c	Mab ATCC19977 CU458896	complement(626377..626625)	0.9217	-2.04559	-4.12841
MAB_0628	Mab ATCC19977 CU458896	626816..629941	37.8175	-0.307726	-1.23776
MAB_0629	Mab ATCC19977 CU458896	629965..630114	170.285	0.0206589	1.01442
MAB_0630	Mab ATCC19977 CU458896	630121..632037	74.2505	-0.102481	-1.07362
MAB_0631c	Mab ATCC19977 CU458896	complement(632034..632360)	6.67758	-0.532151	-1.44608
MAB_0632c	Mab ATCC19977 CU458896	complement(632357..632650)	10.7089	0.355659	1.27957
MAB_0633c	Mab ATCC19977 CU458896	complement(632647..633225)	12.8048	-0.0256222	-1.01792
MAB_0634c	Mab ATCC19977 CU458896	complement(633222..634823)	10.4604	-0.311179	-1.24072
MAB_0635c	Mab ATCC19977 CU458896	complement(634820..635284)	11.7942	0.26453	1.20124
MAB_0636c	Mab ATCC19977 CU458896	complement(635281..638130)	9.44343	-0.510318	-1.42436
MAB_0637c	Mab ATCC19977 CU458896	complement(638217..640403)	28.9634	-1.93353	-3.8199
MAB_0638c	Mab ATCC19977 CU458896	complement(640410..641297)	97.73	-0.64779	-1.56677
MAB_0639c	Mab ATCC19977 CU458896	complement(641294..642007)	98.23	-1.13724	-2.19959
MAB_0640c	Mab ATCC19977 CU458896	complement(642080..643273)	18.6832	-1.6578	-3.15534
MAB_0641	Mab ATCC19977 CU458896	643391..644188	70.6341	-3.01673	-8.09329
MAB_0642	Mab ATCC19977 CU458896	644204..644581	38.8577	-1.57088	-2.97086
MAB_0643	Mab ATCC19977 CU458896	644843..645757	30.6904	-0.395248	-1.31517
MAB_0644c	Mab ATCC19977 CU458896	complement(645754..646254)	40.3408	-0.706576	-1.63193
MAB_0645c	Mab ATCC19977 CU458896	complement(646274..647968)	11.744	0.390977	1.31128
MAB_0646c	Mab ATCC19977 CU458896	complement(648123..649046)	20.2793	2.44982	5.46348
MAB_0647	Mab ATCC19977 CU458896	649146..649709	4.50183	0.680353	1.60253
MAB_0648	Mab ATCC19977 CU458896	649756..650844	11.8908	1.22663	2.34019
MAB_0649c	Mab ATCC19977 CU458896	complement(650835..652010)	7.55665	0.595184	1.51067
MAB_0650	Mab ATCC19977 CU458896	652313..653938	4348.93	6.83491	114.16
MAB_0651c	Mab ATCC19977 CU458896	complement(654110..655093)	228.565	3.87199	14.6415
MAB_0652	Mab ATCC19977 CU458896	655298..656521	78.0795	2.32718	5.01823
MAB_0653	Mab ATCC19977 CU458896	656518..657519	25.6944	1.73629	3.33178
MAB_0654	Mab ATCC19977 CU458896	657526..658425	23.5284	1.59176	3.01417
MAB_0655	Mab ATCC19977 CU458896	658415..658888	7.49926	1.16464	2.24177
MAB_0656	Mab ATCC19977 CU458896	658879..659943	18.405	1.91893	3.78142
MAB_0657	Mab ATCC19977 CU458896	659940..660992	22.5692	1.97126	3.92109
MAB_0658	Mab ATCC19977 CU458896	660989..661936	14.0343	1.56993	2.9689
MAB_0659	Mab ATCC19977 CU458896	662139..663008	3.32701	0.950838	1.93299
MAB_0660	Mab ATCC19977 CU458896	663005..663559	2.7449	1.77119	3.41335
MAB_0661	Mab ATCC19977 CU458896	663692..665098	1.29929	0.568015	1.48248
MAB_0662	Mab ATCC19977 CU458896	665127..665342	0.850012	-1.17807	-2.26273
MAB_0663	Mab ATCC19977 CU458896	665339..669499	1.26921	-0.56386	-1.47822
MAB_0664	Mab ATCC19977 CU458896	669531..669839	0.328678	-0.770002	-1.70527
MAB_0665	Mab ATCC19977 CU458896	669880..670173	11.7452	1.70344	3.25677
MAB_0666	Mab ATCC19977 CU458896	670196..670486	2.96657	6.47877	89.1877
MAB_0667	Mab ATCC19977 CU458896	670543..670767	7.22214	0.504823	1.41895
MAB_0668c	Mab ATCC19977 CU458896	complement(670794..671600)	8.11736	0.0124702	1.00868
MAB_0669	Mab ATCC19977 CU458896	671768..673174	1.08274	2.08529	4.2436
MAB_0670	Mab ATCC19977 CU458896	673330..674367	10.4203	0.696924	1.62104
MAB_0671	Mab ATCC19977 CU458896	674364..674711	4.52357	-0.478309	-1.39311
tRNA-Thr(TGT)	Mab ATCC19977 CU458896	674808..674882	20.3123	2.48737	5.60755
MAB_0672c	Mab ATCC19977 CU458896	complement(675349..676098)	17.8748	-0.909001	-1.87775
MAB_0673	Mab ATCC19977 CU458896	676212..676955	101.241	-1.17092	-2.25156
MAB_0674	Mab ATCC19977 CU458896	676921..678498	40.1122	-1.11605	-2.16753
MAB_0676c	Mab ATCC19977 CU458896	complement(678470..678874)	89.8746	-1.46547	-2.76153
MAB_0677c	Mab ATCC19977 CU458896	complement(678884..679855)	217.461	-5.23566	-37.6783
MAB_0678	Mab ATCC19977 CU458896	679928..680821	11.4495	-2.83172	-7.11921
MAB_0679c	Mab ATCC19977 CU458896	complement(680818..681663)	150.481	2.88761	7.40043
MAB_0680c	Mab ATCC19977 CU458896	complement(681660..683438)	799.903	3.8383	14.3035
MAB_0681	Mab ATCC19977 CU458896	683519..684133	11.147	0.762564	1.6965
MAB_0682	Mab ATCC19977 CU458896	684178..685446	17.0469	0.0389327	1.02735
MAB_0683c	Mab ATCC19977 CU458896	complement(685466..686266)	55.8716	-2.1823	-4.53875
MAB_0684c	Mab ATCC19977 CU458896	complement(686328..687134)	15.165	-0.764388	-1.69865
MAB_0685	Mab ATCC19977 CU458896	687175..688347	12.1649	2.09431	4.27021
MAB_0686	Mab ATCC19977 CU458896	688418..689125	73.4455	3.95936	15.5556
MAB_0687	Mab ATCC19977 CU458896	689144..690562	89.7877	-0.00757369	-1.00526
MAB_0688c	Mab ATCC19977 CU458896	complement(690675..691298)	1.91253	-1.89374	-3.71597
MAB_0689	Mab ATCC19977 CU458896	691317..692210	125.645	-0.390944	-1.31125
MAB_0690	Mab ATCC19977 CU458896	692207..694342	67.4936	-0.0832427	-1.0594
MAB_0691	Mab ATCC19977 CU458896	694332..695153	30.8885	-0.448618	-1.36473
MAB_0692c	Mab ATCC19977 CU458896	complement(695146..696549)	21.1586	2.673	6.37755
MAB_0693	Mab ATCC19977 CU458896	696619..697107	163.421	-2.10711	-4.30827
MAB_0694	Mab ATCC19977 CU458896	697179..697883	15.17	-1.61861	-3.07079
MAB_0695	Mab ATCC19977 CU458896	698065..699723	22.0999	2.63896	6.22883
MAB_0696c	Mab ATCC19977 CU458896	complement(699720..700370)	31.6697	1.57133	2.97179
MAB_0697	Mab ATCC19977 CU458896	700422..700661	359.062	-0.487228	-1.40175
MAB_0698	Mab ATCC19977 CU458896	700658..701335	68.9809	-0.394913	-1.31486
MAB_0699c	Mab ATCC19977 CU458896	complement(701411..702208)	71.5893	0.262096	1.19922
MAB_0700c	Mab ATCC19977 CU458896	complement(702205..703212)	31.5364	-0.620171	-1.53706
MAB_0701	Mab ATCC19977 CU458896	703255..704523	20.4365	-0.942	-1.92119
MAB_0703c	Mab ATCC19977 CU458896	complement(704513..705331)	46.3165	0.904101	1.87138
MAB_0704c	Mab ATCC19977 CU458896	complement(705350..706360)	4.2694	-0.333726	-1.26026
MAB_0705	Mab ATCC19977 CU458896	706430..706873	107.966	0.192965	1.14311
MAB_0706c	Mab ATCC19977 CU458896	complement(706870..707988)	34.9075	-1.39483	-2.62957
MAB_0707	Mab ATCC19977 CU458896	708070..710355	219.872	-0.759085	-1.69242
MAB_0708	Mab ATCC19977 CU458896	710352..712154	109.775	-1.28207	-2.43188
MAB_0709	Mab ATCC19977 CU458896	712154..712795	12.9408	-3.15443	-8.90385
MAB_0710	Mab ATCC19977 CU458896	712831..713433	183.501	0.272795	1.20815
MAB_0711	Mab ATCC19977 CU458896	713466..713852	37.0052	-2.00702	-4.01952
MAB_0712c	Mab ATCC19977 CU458896	complement(713849..715165)	12.8398	0.671103	1.59229
MAB_0713	Mab ATCC19977 CU458896	715278..716792	147.549	-1.31087	-2.48092
MAB_0714c	Mab ATCC19977 CU458896	complement(716789..717319)	1.24322	0.573397	1.48802
MAB_0715c	Mab ATCC19977 CU458896	complement(717394..718407)	17.9786	1.99619	3.98944
MAB_0716c	Mab ATCC19977 CU458896	complement(718466..718930)	128.754	2.20429	4.60849
MAB_0717	Mab ATCC19977 CU458896	719003..719893	317.109	7.47444	177.841
MAB_0718c	Mab ATCC19977 CU458896	complement(719890..720861)	12.6952	0.831138	1.77909
MAB_0719	Mab ATCC19977 CU458896	721018..722604	25.0224	-0.49733	-1.4116
MAB_0720	Mab ATCC19977 CU458896	722601..723626	26.1823	-0.311463	-1.24097
MAB_0721	Mab ATCC19977 CU458896	723626..724567	18.7058	-0.195507	-1.14513
MAB_0722	Mab ATCC19977 CU458896	724564..726210	18.376	-0.677998	-1.59992
MAB_0723c	Mab ATCC19977 CU458896	complement(726207..728180)	46.947	-4.90849	-30.0332
MAB_0724c	Mab ATCC19977 CU458896	complement(728277..729692)	6.41931	0.0798996	1.05694
MAB_0725c	Mab ATCC19977 CU458896	complement(729689..730312)	2.7669	-0.558853	-1.4731
MAB_0726	Mab ATCC19977 CU458896	730405..731403	7.77722	3.45009	10.929
MAB_0727	Mab ATCC19977 CU458896	731400..732473	8.51073	2.8855	7.38964
MAB_0728	Mab ATCC19977 CU458896	732525..733613	36.1387	0.585085	1.50013
MAB_0729c	Mab ATCC19977 CU458896	complement(733643..733822)	304.474	-0.937421	-1.9151
MAB_0730c	Mab ATCC19977 CU458896	complement(733938..735032)	135.019	-3.45864	-10.994
MAB_0731	Mab ATCC19977 CU458896	735103..735957	14.1948	-0.297318	-1.22886
MAB_0732c	Mab ATCC19977 CU458896	complement(736294..736911)	158.833	-0.930025	-1.90531
MAB_0733	Mab ATCC19977 CU458896	737127..737633	130.55	-1.31956	-2.4959
MAB_0734	Mab ATCC19977 CU458896	737827..738483	19.1684	-0.342361	-1.26783
MAB_0735	Mab ATCC19977 CU458896	738502..739074	1.3618	-3.78878	-13.8209
MAB_0736	Mab ATCC19977 CU458896	739144..739680	1.19666	-2.24604	-4.74379
MAB_0737c	Mab ATCC19977 CU458896	complement(739729..740106)	2.28379	1.27093	2.41317
MAB_0738	Mab ATCC19977 CU458896	740133..741002	14.5338	-0.549742	-1.46382
MAB_0739c	Mab ATCC19977 CU458896	complement(741083..741388)	250.054	-1.46372	-2.7582
MAB_0740c	Mab ATCC19977 CU458896	complement(741391..742224)	590.737	1.0738	2.10497
MAB_0741c	Mab ATCC19977 CU458896	complement(742252..742725)	31.8183	0.0677751	1.0481
MAB_0742c	Mab ATCC19977 CU458896	complement(742892..743359)	23.1117	-0.302021	-1.23287
MAB_0743c	Mab ATCC19977 CU458896	complement(743356..744153)	26.3449	-0.558696	-1.47294
MAB_0744	Mab ATCC19977 CU458896	744288..745094	90.7775	-1.16208	-2.2378
MAB_0745	Mab ATCC19977 CU458896	745117..746007	24.6761	-1.74958	-3.3626
MAB_0746	Mab ATCC19977 CU458896	746171..747301	17.2412	0.233705	1.17585
MAB_0747	Mab ATCC19977 CU458896	747381..748445	16.0329	-1.24008	-2.36211
MAB_0748	Mab ATCC19977 CU458896	748442..749350	40.4458	-0.468751	-1.38391
MAB_0749	Mab ATCC19977 CU458896	749370..750146	108.162	-0.583903	-1.4989
MAB_0750	Mab ATCC19977 CU458896	750206..751132	37.4831	-2.00371	-4.01029
MAB_0751c	Mab ATCC19977 CU458896	complement(751137..751814)	276.69	-2.50115	-5.66135
MAB_0752c	Mab ATCC19977 CU458896	complement(751927..754212)	122.422	-1.74461	-3.35104
MAB_0753c	Mab ATCC19977 CU458896	complement(754360..755535)	442.574	-1.51684	-2.86164
MAB_0754c	Mab ATCC19977 CU458896	complement(755542..756549)	2812.33	0.37764	1.29922
MAB_0755c	Mab ATCC19977 CU458896	complement(756736..757029)	9.67251	-0.0270114	-1.0189
MAB_0756c	Mab ATCC19977 CU458896	complement(757067..757699)	85.1158	-0.377736	-1.2993
MAB_0757	Mab ATCC19977 CU458896	757774..758790	122.333	3.72699	13.2415
MAB_0758	Mab ATCC19977 CU458896	758833..759012	23.1334	3.53173	11.5653
MAB_0759c	Mab ATCC19977 CU458896	complement(759021..759905)	66.9617	1.22959	2.345
MAB_0760c	Mab ATCC19977 CU458896	complement(759963..760883)	162.597	1.40622	2.65043
MAB_0761c	Mab ATCC19977 CU458896	complement(760912..761805)	33.4562	2.20216	4.60166
MAB_0762	Mab ATCC19977 CU458896	762060..763208	24.0866	-0.162187	-1.11898
MAB_0763c	Mab ATCC19977 CU458896	complement(763205..764062)	110.498	3.25633	9.55547
MAB_0764c	Mab ATCC19977 CU458896	complement(764104..764601)	37.2188	2.58975	6.01995
MAB_0765	Mab ATCC19977 CU458896	764705..765163	63.6142	6.74159	107.009
MAB_0766	Mab ATCC19977 CU458896	765218..766120	140.599	-2.89784	-7.45309
MAB_0767c	Mab ATCC19977 CU458896	complement(766127..767047)	5.56878	1.27987	2.42817
MAB_0768	Mab ATCC19977 CU458896	767157..767849	28.5779	0.3836	1.30459
MAB_0769c	Mab ATCC19977 CU458896	complement(767907..768464)	3.37263	-0.974673	-1.9652
MAB_0770	Mab ATCC19977 CU458896	768514..768990	8.1973	1.88242	3.68693
MAB_0771c	Mab ATCC19977 CU458896	complement(768994..770919)	0.738245	1.98623	3.96199
MAB_0772c	Mab ATCC19977 CU458896	complement(770916..771170)	0.79656	1.10834	2.15598
MAB_0773	Mab ATCC19977 CU458896	771436..771936	8.31141	0.141312	1.10291
MAB_0774c	Mab ATCC19977 CU458896	complement(772407..772853)	7.18802	-1.03423	-2.04802
MAB_0775	Mab ATCC19977 CU458896	773145..774329	108.546	4.28707	19.5225
MAB_0776	Mab ATCC19977 CU458896	774326..774763	65.2729	2.34615	5.08467
MAB_0777	Mab ATCC19977 CU458896	774768..774950	57.718	3.09394	8.53826
MAB_0778	Mab ATCC19977 CU458896	774953..775534	95.3665	2.98164	7.89884
MAB_0779	Mab ATCC19977 CU458896	775545..776084	35.8286	0.784232	1.72217
MAB_0780	Mab ATCC19977 CU458896	776038..776340	5.86576	-0.24533	-1.18536
MAB_0781	Mab ATCC19977 CU458896	776477..777121	59.9133	3.13627	8.79245
MAB_0782	Mab ATCC19977 CU458896	777221..777718	331.196	4.41546	21.3395
MAB_0783c	Mab ATCC19977 CU458896	complement(777743..778753)	1.55707	-0.740278	-1.6705
tRNA-Lys(TTT)	Mab ATCC19977 CU458896	complement(779016..779091)	17.3723	0.899509	1.86543
tRNA-Glu(TTC)	Mab ATCC19977 CU458896	779231..779303	1419.15	-6.2811	-77.7675
tRNA-Asp(GTC)	Mab ATCC19977 CU458896	779333..779409	42.324	-3.02052	-8.11459
tRNA-Phe(GAA)	Mab ATCC19977 CU458896	779446..779522	1.31898	3.47636	11.1298
MAB_0785	Mab ATCC19977 CU458896	779916..780749	17.5358	-0.673953	-1.59544
MAB_0786	Mab ATCC19977 CU458896	780620..781363	15.6301	-0.225769	-1.1694
MAB_0787	Mab ATCC19977 CU458896	781360..781980	6.43053	-0.982915	-1.97646
MAB_0788	Mab ATCC19977 CU458896	781977..782801	6.67646	-1.1402	-2.20411
MAB_0789	Mab ATCC19977 CU458896	782798..783499	15.9541	-1.08245	-2.11763
MAB_0790	Mab ATCC19977 CU458896	783445..784137	32.8279	-0.347694	-1.27253
MAB_0791	Mab ATCC19977 CU458896	784406..784756	17.5233	-1.254	-2.38502
MAB_0792	Mab ATCC19977 CU458896	784753..785295	8.51021	-0.566153	-1.48057
MAB_0793	Mab ATCC19977 CU458896	785292..785609	2.39532	-0.466787	-1.38203
MAB_0794	Mab ATCC19977 CU458896	785606..786121	10.4967	-1.76247	-3.39278
MAB_0795	Mab ATCC19977 CU458896	786164..786925	48.0089	-1.72294	-3.30109
MAB_0796c	Mab ATCC19977 CU458896	complement(786939..787736)	3.37265	0.543066	1.45707
MAB_0797c	Mab ATCC19977 CU458896	complement(787744..788499)	11.0831	0.622065	1.53908
MAB_0798c	Mab ATCC19977 CU458896	complement(788496..789029)	5.6106	-0.1548	-1.11327
MAB_0799c	Mab ATCC19977 CU458896	complement(789026..789514)	18.5884	0.155363	1.1137
MAB_0800	Mab ATCC19977 CU458896	789820..790314	58.0481	-5.37084	-41.3795
MAB_0801	Mab ATCC19977 CU458896	790400..791023	37.2943	-3.29687	-9.82778
MAB_0802	Mab ATCC19977 CU458896	792345..793214	2.10127	1.55669	2.94177
MAB_0803	Mab ATCC19977 CU458896	793272..795428	2.07172	0.420872	1.33874
MAB_0804	Mab ATCC19977 CU458896	795448..795723	66.6037	0.852347	1.80544
MAB_0805	Mab ATCC19977 CU458896	796263..796733	22.7489	0.843539	1.79445
MAB_0806	Mab ATCC19977 CU458896	796742..797497	14.979	0.104882	1.07541
MAB_0807	Mab ATCC19977 CU458896	797731..798792	11.2846	1.39128	2.62311
MAB_0808c	Mab ATCC19977 CU458896	complement(799200..799592)	2.19662	6.47877	89.1877
MAB_0809c	Mab ATCC19977 CU458896	complement(799712..801196)	5.6081	3.2322	9.39698
MAB_0810c	Mab ATCC19977 CU458896	complement(801331..802755)	16.428	2.44239	5.43541
MAB_0811	Mab ATCC19977 CU458896	802805..803680	53.5632	5.24451	37.91
MAB_0812	Mab ATCC19977 CU458896	803711..804463	63.1893	1.28181	2.43144
MAB_0813c	Mab ATCC19977 CU458896	complement(804402..805193)	4.35996	-0.678109	-1.60004
MAB_0815	Mab ATCC19977 CU458896	805297..806877	2.40895	4.36471	20.6019
MAB_0816	Mab ATCC19977 CU458896	806879..808387	1.91816	2.43625	5.41231
MAB_0817	Mab ATCC19977 CU458896	808389..809744	2.54652	0.771193	1.70668
MAB_0818	Mab ATCC19977 CU458896	809796..811478	2.74572	0.960486	1.94597
MAB_0819	Mab ATCC19977 CU458896	811475..812275	2.66266	1.13444	2.19533
MAB_0820c	Mab ATCC19977 CU458896	complement(812272..815382)	3.47679	1.65745	3.15458
MAB_0821	Mab ATCC19977 CU458896	815549..816907	3.2135	0.313968	1.24312
MAB_0822	Mab ATCC19977 CU458896	816945..818138	6.5496	1.47439	2.77866
MAB_0823	Mab ATCC19977 CU458896	818171..819631	2.7806	0.105749	1.07605
MAB_0824	Mab ATCC19977 CU458896	819628..820743	20.1121	0.597839	1.51345
MAB_0825	Mab ATCC19977 CU458896	820762..822282	7.54532	-0.272419	-1.20783
MAB_0826c	Mab ATCC19977 CU458896	complement(822326..823216)	43.4856	2.41014	5.31527
MAB_0827	Mab ATCC19977 CU458896	823323..824066	323.386	3.28642	9.75688
MAB_0828	Mab ATCC19977 CU458896	824689..825156	52.8423	0.998812	1.99835
MAB_0829	Mab ATCC19977 CU458896	825982..826461	12.6952	1.46961	2.76947
MAB_0830	Mab ATCC19977 CU458896	826921..828015	109.074	0.0501007	1.03534
MAB_0831	Mab ATCC19977 CU458896	828025..828462	316.046	0.331506	1.25833
MAB_0832	Mab ATCC19977 CU458896	828532..829158	20.3285	0.00263779	1.00183
MAB_0833	Mab ATCC19977 CU458896	829155..829925	9.22088	0.814978	1.75927
MAB_0834	Mab ATCC19977 CU458896	829922..830734	23.173	1.7003	3.24969
MAB_0835c	Mab ATCC19977 CU458896	complement(830731..831375)	16.2183	2.03528	4.09902
MAB_0836c	Mab ATCC19977 CU458896	complement(831372..832157)	21.0617	1.3297	2.5135
MAB_0837c	Mab ATCC19977 CU458896	complement(832154..833308)	3.69314	1.4272	2.68924
MAB_0838c	Mab ATCC19977 CU458896	complement(833305..834375)	2.84486	1.52326	2.8744
MAB_0839c	Mab ATCC19977 CU458896	complement(834368..834844)	10.22	2.46047	5.50396
MAB_0840c	Mab ATCC19977 CU458896	complement(834841..835296)	6.34759	1.70982	3.27121
MAB_0841	Mab ATCC19977 CU458896	835703..836695	0.869357	1.27093	2.41317
MAB_0842	Mab ATCC19977 CU458896	836685..837731	0.339508	0.00741298	1.00515
MAB_0843	Mab ATCC19977 CU458896	837713..838507	0.981523	-1.28401	-2.43515
MAB_0844	Mab ATCC19977 CU458896	838504..839541	0.397983	-0.951526	-1.93392
MAB_0845	Mab ATCC19977 CU458896	839584..840675	39.6201	2.7741	6.84051
MAB_0846	Mab ATCC19977 CU458896	840745..841827	13.1758	2.81593	7.04172
MAB_0847c	Mab ATCC19977 CU458896	complement(841816..842985)	20.7029	0.172285	1.12684
MAB_0848c	Mab ATCC19977 CU458896	complement(843040..843447)	51.2785	5.28683	39.0387
MAB_0849c	Mab ATCC19977 CU458896	complement(843553..843987)	12.6076	0.350071	1.27462
MAB_0850	Mab ATCC19977 CU458896	844202..845410	61.7013	0.301382	1.23232
MAB_0851	Mab ATCC19977 CU458896	845430..847589	175.57	0.678508	1.60048
MAB_0852	Mab ATCC19977 CU458896	848102..849493	192.209	-3.42717	-10.7567
MAB_0853	Mab ATCC19977 CU458896	849544..850743	194.007	-3.89215	-14.8475
MAB_0854	Mab ATCC19977 CU458896	850740..852104	104.949	-3.63452	-12.4194
MAB_0855	Mab ATCC19977 CU458896	852107..855238	59.3396	-3.73278	-13.2947
MAB_0856c	Mab ATCC19977 CU458896	complement(855165..855833)	19.0522	1.50808	2.84432
MAB_0857	Mab ATCC19977 CU458896	855899..857368	11.1161	-1.21427	-2.32023
MAB_0858	Mab ATCC19977 CU458896	857370..858365	28.2455	-0.788616	-1.72742
MAB_0859	Mab ATCC19977 CU458896	858407..858892	7.10512	0.710082	1.6359
MAB_0860c	Mab ATCC19977 CU458896	complement(858907..860559)	108.768	-3.2831	-9.73449
MAB_0861	Mab ATCC19977 CU458896	860625..861023	155.142	1.93071	3.81243
MAB_0862c	Mab ATCC19977 CU458896	complement(861051..863288)	11.4034	-2.22746	-4.68309
MAB_0863	Mab ATCC19977 CU458896	863352..863525	49.0662	-1.53249	-2.89285
MAB_0864	Mab ATCC19977 CU458896	863530..864042	84.8325	-0.652839	-1.57226
MAB_0865	Mab ATCC19977 CU458896	864027..864506	34.6167	-0.984563	-1.97871
MAB_0866	Mab ATCC19977 CU458896	864503..864931	31.5634	-1.71639	-3.28612
MAB_0867c	Mab ATCC19977 CU458896	complement(864959..865666)	32.4157	-1.09966	-2.14304
MAB_0868c	Mab ATCC19977 CU458896	complement(865672..866460)	47.4132	-1.5826	-2.99509
MAB_0869c	Mab ATCC19977 CU458896	complement(866595..867710)	314.683	-2.01633	-4.04553
MAB_0870c	Mab ATCC19977 CU458896	complement(868192..868446)	32.5805	-3.32878	-10.0476
MAB_0871c	Mab ATCC19977 CU458896	complement(868453..869445)	105.669	-4.50327	-22.6788
MAB_0872	Mab ATCC19977 CU458896	869538..869951	126.706	-0.317181	-1.24589
MAB_0873	Mab ATCC19977 CU458896	869917..870672	31.2342	-0.276391	-1.21116
MAB_0874c	Mab ATCC19977 CU458896	complement(870669..871172)	150.361	-1.89081	-3.70843
MAB_0875c	Mab ATCC19977 CU458896	complement(871169..872836)	102.451	-2.08194	-4.23377
MAB_0876	Mab ATCC19977 CU458896	872874..873611	84.0152	-0.595522	-1.51102
MAB_0877c	Mab ATCC19977 CU458896	complement(873685..874146)	149.484	2.05776	4.16339
MAB_0878c	Mab ATCC19977 CU458896	complement(874190..874435)	7.84417	-0.447732	-1.36389
MAB_0879	Mab ATCC19977 CU458896	874529..874960	50.3105	-0.654495	-1.57406
MAB_0880	Mab ATCC19977 CU458896	874995..876305	82.6632	-2.69441	-6.4729
MAB_0881	Mab ATCC19977 CU458896	876306..877118	45.449	-2.20266	-4.60329
MAB_0882	Mab ATCC19977 CU458896	877115..877387	82.7221	-1.25523	-2.38706
MAB_0883c	Mab ATCC19977 CU458896	complement(877395..878207)	47.3453	2.50876	5.69131
MAB_0884c	Mab ATCC19977 CU458896	complement(878358..878840)	73.0695	3.60322	12.1528
MAB_0885c	Mab ATCC19977 CU458896	complement(878921..879397)	1511.39	5.93734	61.2798
MAB_0886c	Mab ATCC19977 CU458896	complement(879486..879791)	3.48495	-0.853577	-1.80698
MAB_0887c	Mab ATCC19977 CU458896	complement(879788..880381)	6.49719	0.135937	1.09881
MAB_0888c	Mab ATCC19977 CU458896	complement(880639..881814)	1.46815	2.66716	6.35178
MAB_0889c	Mab ATCC19977 CU458896	complement(881811..882674)	0.764061	2.7749	6.84429
MAB_0890c	Mab ATCC19977 CU458896	complement(882671..883873)	5.36089	2.48884	5.61327
MAB_0891c	Mab ATCC19977 CU458896	complement(883966..884499)	15.3103	2.14353	4.41843
MAB_0892c	Mab ATCC19977 CU458896	complement(884571..885092)	17.0242	1.85059	3.60648
MAB_0893	Mab ATCC19977 CU458896	885296..886501	12.9268	1.51728	2.8625
MAB_0894c	Mab ATCC19977 CU458896	complement(886622..888001)	6.73396	1.51432	2.85664
MAB_0895c	Mab ATCC19977 CU458896	complement(887998..889233)	10.1068	1.24508	2.37031
MAB_0896c	Mab ATCC19977 CU458896	complement(889230..890234)	8.6403	1.3044	2.46981
MAB_0897c	Mab ATCC19977 CU458896	complement(890231..891355)	9.5242	1.14909	2.21773
MAB_0898	Mab ATCC19977 CU458896	891513..891986	6.21367	0.893927	1.85823
MAB_0899c	Mab ATCC19977 CU458896	complement(892071..892382)	19.8566	2.66974	6.36315
MAB_0900c	Mab ATCC19977 CU458896	complement(892408..894444)	2.41813	2.10056	4.28874
MAB_0901c	Mab ATCC19977 CU458896	complement(894548..895168)	27.4221	-1.85566	-3.61917
MAB_0902	Mab ATCC19977 CU458896	895283..896506	0.456362	5.8571	57.9646
MAB_0903	Mab ATCC19977 CU458896	896503..897243	0.27412	0.182422	1.13479
MAB_0904	Mab ATCC19977 CU458896	897240..898109	0.700423	2.66069	6.32337
MAB_0905	Mab ATCC19977 CU458896	898130..898933	1.01056	1.1842	2.27237
MAB_0906	Mab ATCC19977 CU458896	899013..899993	2.27763	3.5972	12.1022
MAB_0907	Mab ATCC19977 CU458896	899990..900328	8.23876	2.16621	4.48842
MAB_0908	Mab ATCC19977 CU458896	900347..901264	2.87647	1.57771	2.98495
MAB_0909	Mab ATCC19977 CU458896	901264..901788	1.45088	0.301387	1.23233
MAB_0910	Mab ATCC19977 CU458896	901790..902890	3.13632	1.96383	3.90096
MAB_0911	Mab ATCC19977 CU458896	902919..904244	3.33177	5.50439	45.3926
MAB_0912	Mab ATCC19977 CU458896	904273..905415	12.0843	0.543138	1.45714
MAB_0913c	Mab ATCC19977 CU458896	complement(905473..906744)	8.54329	0.412831	1.3313
MAB_0914c	Mab ATCC19977 CU458896	complement(906753..907034)	18.9077	1.91747	3.77759
MAB_0915c	Mab ATCC19977 CU458896	complement(907106..908032)	7.39525	1.42611	2.6872
MAB_0916c	Mab ATCC19977 CU458896	complement(908087..908929)	3.13238	0.585667	1.50073
MAB_0917c	Mab ATCC19977 CU458896	complement(908926..910137)	12.6533	1.51701	2.86198
MAB_0918c	Mab ATCC19977 CU458896	complement(910342..911721)	2.13426	0.311922	1.24136
MAB_0919	Mab ATCC19977 CU458896	912226..913455	8.21574	1.06467	2.09169
MAB_0920	Mab ATCC19977 CU458896	913527..914387	7.43132	0.210355	1.15697
MAB_0923c	Mab ATCC19977 CU458896	complement(914772..915776)	39.4624	2.46124	5.5069
MAB_0924c	Mab ATCC19977 CU458896	complement(915874..916296)	203.243	3.68676	12.8773
MAB_0925c	Mab ATCC19977 CU458896	complement(916293..916739)	129.167	2.16174	4.47455
MAB_0926	Mab ATCC19977 CU458896	916857..918080	2.57222	0.518473	1.43244
MAB_0927	Mab ATCC19977 CU458896	918077..919963	0.376751	-0.785877	-1.72414
MAB_0928c	Mab ATCC19977 CU458896	complement(920044..921159)	123.312	-0.46676	-1.382
MAB_0929	Mab ATCC19977 CU458896	921360..922415	1928.56	3.48593	11.2039
MAB_0930	Mab ATCC19977 CU458896	922475..924094	593.1	3.72013	13.1786
MAB_0931c	Mab ATCC19977 CU458896	complement(924203..924682)	132.559	0.63502	1.55296
MAB_0932c	Mab ATCC19977 CU458896	complement(924733..925869)	227.202	-2.12679	-4.36746
MAB_0933	Mab ATCC19977 CU458896	925989..926627	18.1984	-0.216438	-1.16186
MAB_0934	Mab ATCC19977 CU458896	926632..927285	19.101	-0.393112	-1.31322
MAB_0935c	Mab ATCC19977 CU458896	complement(927298..929016)	179.811	-1.34258	-2.53605
MAB_0936c	Mab ATCC19977 CU458896	complement(929069..930235)	138.135	-1.43165	-2.69756
MAB_0937c	Mab ATCC19977 CU458896	complement(930289..933297)	74.9644	-0.520315	-1.43427
MAB_0938c	Mab ATCC19977 CU458896	complement(933331..934791)	185.744	-0.677025	-1.59884
MAB_0939	Mab ATCC19977 CU458896	935053..946146	63.4782	2.00782	4.02175
MAB_0940	Mab ATCC19977 CU458896	946295..947500	63.118	0.124404	1.09006
MAB_0941	Mab ATCC19977 CU458896	947510..948889	19.5763	-0.351823	-1.27617
MAB_0942	Mab ATCC19977 CU458896	948952..949932	8.79645	-1.33135	-2.51638
MAB_0943	Mab ATCC19977 CU458896	949929..950708	16.6665	-0.388646	-1.30916
MAB_0944	Mab ATCC19977 CU458896	950775..952052	180.713	-0.0681378	-1.04836
MAB_0945	Mab ATCC19977 CU458896	952177..953589	22.677	-0.582565	-1.49751
MAB_0946	Mab ATCC19977 CU458896	953579..954004	39.759	-2.17563	-4.51783
MAB_0947c	Mab ATCC19977 CU458896	complement(954059..954994)	46.1149	0.571695	1.48627
MAB_0948c	Mab ATCC19977 CU458896	complement(955048..956517)	18.7923	-0.562289	-1.47661
MAB_0949c	Mab ATCC19977 CU458896	complement(956544..957863)	10.387	-0.677557	-1.59943
MAB_0950c	Mab ATCC19977 CU458896	complement(957860..959422)	7.79742	-0.920492	-1.89276
MAB_0951	Mab ATCC19977 CU458896	959678..960694	15.9321	-2.57828	-5.97227
MAB_0952	Mab ATCC19977 CU458896	960675..961490	9.16888	-0.947205	-1.92813
MAB_0953	Mab ATCC19977 CU458896	961516..962337	12.7261	-0.262209	-1.19931
MAB_0954	Mab ATCC19977 CU458896	962334..962693	118.911	1.81084	3.50847
MAB_0955c	Mab ATCC19977 CU458896	complement(962707..964119)	88.9471	-0.0321885	-1.02256
MAB_0956c	Mab ATCC19977 CU458896	complement(964126..964827)	48.9723	-0.751945	-1.68406
MAB_0957	Mab ATCC19977 CU458896	964993..965574	115.522	-0.558821	-1.47306
MAB_0958c	Mab ATCC19977 CU458896	complement(965554..966642)	1.60168	-1.57233	-2.97385
MAB_0959	Mab ATCC19977 CU458896	966667..967398	30.3158	-0.571756	-1.48633
MAB_0960	Mab ATCC19977 CU458896	967401..968501	67.3386	-0.285382	-1.21873
MAB_0961c	Mab ATCC19977 CU458896	complement(968498..969175)	39.943	-1.24823	-2.3755
MAB_0962	Mab ATCC19977 CU458896	969293..971695	33.1776	1.03972	2.05583
MAB_0963c	Mab ATCC19977 CU458896	complement(971725..972558)	21.9046	-2.1483	-4.43305
MAB_0964	Mab ATCC19977 CU458896	972613..972828	26.3307	1.62051	3.07485
MAB_0965	Mab ATCC19977 CU458896	972851..973987	24.9214	0.648513	1.56755
MAB_0966	Mab ATCC19977 CU458896	974024..974467	22.3023	0.294364	1.22634
MAB_0967	Mab ATCC19977 CU458896	974579..974866	29.7984	-0.102397	-1.07356
MAB_0968c	Mab ATCC19977 CU458896	complement(974876..975796)	15.5485	-0.417347	-1.33547
MAB_0969	Mab ATCC19977 CU458896	975855..976451	23.9869	1.10154	2.14583
MAB_0970c	Mab ATCC19977 CU458896	complement(976402..978414)	29.9848	-1.18512	-2.27382
MAB_0971	Mab ATCC19977 CU458896	978559..978957	3.05448	-0.662116	-1.5824
MAB_0972	Mab ATCC19977 CU458896	979033..980553	70.3785	3.41877	10.6943
MAB_0973	Mab ATCC19977 CU458896	980534..980968	60.4699	2.939	7.66877
MAB_0974	Mab ATCC19977 CU458896	981062..982882	40.8532	-0.8494	-1.80175
MAB_0975c	Mab ATCC19977 CU458896	complement(982872..983618)	4.89453	-0.1114	-1.08028
MAB_0976	Mab ATCC19977 CU458896	983744..984526	4.47493	0.992805	1.99005
MAB_0977c	Mab ATCC19977 CU458896	complement(984552..985757)	9.477	-1.35583	-2.55944
MAB_0978	Mab ATCC19977 CU458896	985994..988228	5.02127	-0.532128	-1.44606
MAB_0979	Mab ATCC19977 CU458896	988318..988746	11.837	-0.502339	-1.41651
MAB_0980	Mab ATCC19977 CU458896	988743..989177	19.2044	-1.04812	-2.06783
MAB_0981c	Mab ATCC19977 CU458896	complement(989157..989822)	141.439	1.23538	2.35444
MAB_0982c	Mab ATCC19977 CU458896	complement(989827..990270)	84.9776	1.52855	2.88497
MAB_0983c	Mab ATCC19977 CU458896	complement(990267..991376)	14.2735	0.553537	1.46768
MAB_0984c	Mab ATCC19977 CU458896	complement(991363..992001)	39.0988	0.645558	1.56434
MAB_0985	Mab ATCC19977 CU458896	992076..993587	978.368	1.98153	3.94911
MAB_0986	Mab ATCC19977 CU458896	993607..994395	77.233	2.96276	7.79615
MAB_0987c	Mab ATCC19977 CU458896	complement(994399..997269)	1.50343	1.29313	2.45059
MAB_0988c	Mab ATCC19977 CU458896	complement(997266..997721)	2.44995	1.06835	2.09703
MAB_0989	Mab ATCC19977 CU458896	997776..998390	67.2947	2.55828	5.89006
MAB_0990c	Mab ATCC19977 CU458896	complement(998319..999650)	7.89133	-2.74256	-6.69257
MAB_0992	Mab ATCC19977 CU458896	999760..1000101	62.3623	0.715497	1.64205
MAB_0993c	Mab ATCC19977 CU458896	complement(1000098..1000991)	20.7894	-0.530353	-1.44428
MAB_0994	Mab ATCC19977 CU458896	1001156..1002037	1.78481	-0.877297	-1.83693
MAB_0995	Mab ATCC19977 CU458896	1002009..1002935	3.86219	-1.0507	-2.07154
MAB_0997c	Mab ATCC19977 CU458896	complement(1003200..1004384)	1.08457	-1.06952	-2.09874
MAB_0998	Mab ATCC19977 CU458896	1004506..1005396	1.99475	0.249431	1.18874
MAB_0999	Mab ATCC19977 CU458896	1005553..1006737	8.40544	-1.33047	-2.51484
MAB_1000	Mab ATCC19977 CU458896	1006856..1007242	6.64195	-1.63827	-3.11291
MAB_1001	Mab ATCC19977 CU458896	1007320..1007718	9.16343	0.209639	1.1564
MAB_1002	Mab ATCC19977 CU458896	1007729..1009009	17.0855	0.333154	1.25976
MAB_1003c	Mab ATCC19977 CU458896	complement(1009089..1009907)	391.861	1.47499	2.77981
MAB_1004c	Mab ATCC19977 CU458896	complement(1009926..1010615)	366.063	1.22463	2.33695
MAB_1005c	Mab ATCC19977 CU458896	complement(1010653..1011903)	211.16	4.85422	28.9245
MAB_1006c	Mab ATCC19977 CU458896	complement(1011900..1013210)	176.745	4.4589	21.9918
MAB_1007c	Mab ATCC19977 CU458896	complement(1013210..1014337)	305.314	4.61591	24.5203
MAB_1008c	Mab ATCC19977 CU458896	complement(1014337..1015383)	376.078	5.3891	41.9064
MAB_1009c	Mab ATCC19977 CU458896	complement(1015376..1016434)	266.467	5.11056	34.5486
MAB_1010c	Mab ATCC19977 CU458896	complement(1016431..1017927)	48.7454	5.05003	33.1293
MAB_1011c	Mab ATCC19977 CU458896	complement(1018000..1018857)	125.59	5.08824	34.0183
MAB_1012c	Mab ATCC19977 CU458896	complement(1018859..1019716)	178.147	4.10713	17.2333
MAB_1013	Mab ATCC19977 CU458896	1020148..1022526	24.4405	6.03473	65.5594
MAB_1014c	Mab ATCC19977 CU458896	complement(1022523..1023668)	11.5753	-4.49567	-22.5595
MAB_1015c	Mab ATCC19977 CU458896	complement(1023679..1024293)	24.555	-3.68714	-12.8808
MAB_1016c	Mab ATCC19977 CU458896	complement(1024280..1025284)	13.245	-3.35036	-10.199
MAB_1017c	Mab ATCC19977 CU458896	complement(1025281..1026579)	11.3073	-3.02071	-8.11569
MAB_1018c	Mab ATCC19977 CU458896	complement(1026572..1027756)	20.4519	-3.64082	-12.4737
MAB_1019c	Mab ATCC19977 CU458896	complement(1027753..1028823)	40.2863	-2.78188	-6.8775
MAB_1020	Mab ATCC19977 CU458896	1029595..1031061	46.0258	-3.65218	-12.5723
tRNA-Arg(CCT)	Mab ATCC19977 CU458896	complement(1031175..1031247)	5.56501	-0.783801	-1.72166
MAB_1021	Mab ATCC19977 CU458896	1031536..1032009	16.7126	-0.258375	-1.19613
MAB_1022	Mab ATCC19977 CU458896	1032017..1033432	5.41517	-0.679387	-1.60146
MAB_1023c	Mab ATCC19977 CU458896	complement(1033437..1034546)	131.938	4.07426	16.8451
MAB_1024	Mab ATCC19977 CU458896	1034618..1035220	39.9633	-1.30499	-2.47081
MAB_1025	Mab ATCC19977 CU458896	1035329..1036228	20.4815	0.946034	1.92657
MAB_1026c	Mab ATCC19977 CU458896	complement(1036283..1037215)	19.7571	0.401798	1.32115
MAB_1027	Mab ATCC19977 CU458896	1037335..1038324	31.1865	-0.793359	-1.73311
MAB_1028c	Mab ATCC19977 CU458896	complement(1038328..1038768)	171.802	0.00274811	1.00191
MAB_1029c	Mab ATCC19977 CU458896	complement(1039033..1039527)	158.566	-1.01371	-2.0191
MAB_1030	Mab ATCC19977 CU458896	1039582..1039992	4979.1	0.0380914	1.02675
MAB_1031c	Mab ATCC19977 CU458896	complement(1040447..1041676)	497.257	-3.18612	-9.10158
MAB_1032c	Mab ATCC19977 CU458896	complement(1041773..1042582)	120.494	-0.66328	-1.58368
MAB_1033	Mab ATCC19977 CU458896	1042671..1044923	9.01566	0.284969	1.21838
MAB_1034c	Mab ATCC19977 CU458896	complement(1044891..1045208)	9.58126	4.96937	31.3277
MAB_1035c	Mab ATCC19977 CU458896	complement(1045205..1046119)	31.5784	2.80595	6.99318
MAB_1036	Mab ATCC19977 CU458896	1046230..1046883	75.9381	0.669024	1.59
MAB_1037	Mab ATCC19977 CU458896	1046890..1047639	46.7182	1.00462	2.00642
MAB_1038	Mab ATCC19977 CU458896	1047655..1048518	54.507	-2.07694	-4.21911
MAB_1039	Mab ATCC19977 CU458896	1048528..1049277	90.4573	-0.811157	-1.75462
MAB_1040	Mab ATCC19977 CU458896	1049331..1050239	552.163	2.66825	6.35659
MAB_1041	Mab ATCC19977 CU458896	1050332..1050766	481.891	3.63679	12.4389
MAB_1042c	Mab ATCC19977 CU458896	complement(1050763..1052325)	3569.92	11.0934	2184.94
MAB_1043c	Mab ATCC19977 CU458896	complement(1052515..1053387)	25.4776	1.64473	3.12689
MAB_1044c	Mab ATCC19977 CU458896	complement(1053384..1053878)	18.6709	3.89011	14.8265
MAB_1045	Mab ATCC19977 CU458896	1053960..1054520	15.2071	2.59483	6.04116
MAB_1046c	Mab ATCC19977 CU458896	complement(1054517..1055653)	69.9407	6.80439	111.77
MAB_1047c	Mab ATCC19977 CU458896	complement(1055676..1056563)	10.9224	1.11422	2.16478
MAB_1048c	Mab ATCC19977 CU458896	complement(1056563..1057369)	23.9745	1.40851	2.65463
MAB_1049	Mab ATCC19977 CU458896	1057484..1058005	64.1082	-0.543479	-1.45748
MAB_1050c	Mab ATCC19977 CU458896	complement(1058009..1058539)	5.83356	-0.106817	-1.07685
MAB_1051c	Mab ATCC19977 CU458896	complement(1058585..1060222)	60.2672	-0.0623538	-1.04417
MAB_1052c	Mab ATCC19977 CU458896	complement(1060265..1061083)	94.369	0.0264547	1.01851
MAB_1053c	Mab ATCC19977 CU458896	complement(1061127..1061405)	237.705	-0.146871	-1.10717
MAB_1054	Mab ATCC19977 CU458896	1061713..1064136	70.8081	-0.835705	-1.78473
MAB_1055c	Mab ATCC19977 CU458896	complement(1064245..1065216)	131.863	-0.185045	-1.13685
MAB_1056	Mab ATCC19977 CU458896	1065715..1066884	723.343	0.869046	1.82645
MAB_1057	Mab ATCC19977 CU458896	1066920..1067822	751.363	1.12423	2.17985
MAB_1058	Mab ATCC19977 CU458896	1068064..1068666	7.495	-0.788242	-1.72697
MAB_1059c	Mab ATCC19977 CU458896	complement(1068663..1069511)	2.75137	-0.622241	-1.53926
MAB_1060	Mab ATCC19977 CU458896	1069631..1070752	1.90088	0.789616	1.72861
MAB_1061	Mab ATCC19977 CU458896	1070890..1071915	201.242	1.2877	2.44139
MAB_1062	Mab ATCC19977 CU458896	1071976..1073307	81.8133	0.647461	1.56641
MAB_1063	Mab ATCC19977 CU458896	1073331..1073969	4.95641	-0.942115	-1.92134
MAB_1064	Mab ATCC19977 CU458896	1073939..1075519	50.0098	0.491563	1.40597
MAB_1065	Mab ATCC19977 CU458896	1075542..1077407	31.1596	1.24276	2.36651
MAB_1066	Mab ATCC19977 CU458896	1077818..1078405	3.79992	2.63571	6.21482
MAB_1067	Mab ATCC19977 CU458896	1078716..1079966	2.63849	1.13988	2.20363
MAB_1068c	Mab ATCC19977 CU458896	complement(1079920..1080522)	62.571	-1.86034	-3.63093
MAB_1069c	Mab ATCC19977 CU458896	complement(1080609..1081388)	9.3749	0.425844	1.34336
MAB_1070c	Mab ATCC19977 CU458896	complement(1081412..1082581)	44.1401	2.13433	4.39032
MAB_1071c	Mab ATCC19977 CU458896	complement(1082578..1084656)	11.2113	1.11028	2.15888
MAB_1072c	Mab ATCC19977 CU458896	complement(1084653..1086248)	18.486	2.74699	6.71315
MAB_1073c	Mab ATCC19977 CU458896	complement(1086245..1087402)	15.7429	2.05265	4.14867
MAB_1074c	Mab ATCC19977 CU458896	complement(1087399..1089042)	6.54836	1.98081	3.94715
rpmF	Mab ATCC19977 CU458896	1089452..1089625	388.443	-0.816566	-1.76121
MAB_1076	Mab ATCC19977 CU458896	1089686..1090378	116.29	-0.869957	-1.82761
MAB_1077	Mab ATCC19977 CU458896	1090384..1091946	116.705	-1.71918	-3.29248
MAB_1078	Mab ATCC19977 CU458896	1091988..1093301	166.172	-1.74945	-3.3623
MAB_1079	Mab ATCC19977 CU458896	1093298..1093834	238.735	-1.21249	-2.31738
MAB_1080	Mab ATCC19977 CU458896	1094346..1095017	268.3	-1.01272	-2.0177
MAB_1081	Mab ATCC19977 CU458896	1095480..1096148	435.542	-3.41218	-10.6455
MAB_1082c	Mab ATCC19977 CU458896	complement(1096173..1096568)	333.537	2.12532	4.36301
MAB_1083c	Mab ATCC19977 CU458896	complement(1096578..1097252)	67.181	1.90437	3.74344
MAB_1084c	Mab ATCC19977 CU458896	complement(1097317..1097643)	875.074	5.01175	32.2616
MAB_1085c	Mab ATCC19977 CU458896	complement(1097703..1098266)	10.173	-1.09556	-2.13696
MAB_1086	Mab ATCC19977 CU458896	1098371..1099300	35.7103	-0.13606	-1.0989
MAB_1087	Mab ATCC19977 CU458896	1099312..1100619	11.1811	0.114104	1.0823
MAB_1088	Mab ATCC19977 CU458896	1100712..1101365	4.34819	0.315639	1.24456
MAB_1089	Mab ATCC19977 CU458896	1101614..1102627	217.345	-0.414725	-1.33304
tRNA-Ala(CGC)	Mab ATCC19977 CU458896	1102677..1102752	82.1845	0.222088	1.16642
MAB_1091	Mab ATCC19977 CU458896	1103340..1103510	39.9953	-1.81637	-3.52194
MAB_1092	Mab ATCC19977 CU458896	1103672..1103989	145.795	-0.690587	-1.61394
MAB_1093c	Mab ATCC19977 CU458896	complement(1104494..1105693)	118.691	-1.14315	-2.20862
MAB_1094	Mab ATCC19977 CU458896	1105796..1106938	137.548	0.24904	1.18842
MAB_1095	Mab ATCC19977 CU458896	1106939..1108477	359.853	1.36142	2.56938
MAB_1096	Mab ATCC19977 CU458896	1108474..1110450	176.666	0.823334	1.76949
MAB_1097	Mab ATCC19977 CU458896	1110453..1110845	159.32	0.608724	1.52491
MAB_1098	Mab ATCC19977 CU458896	1110842..1112314	30.8201	0.757755	1.69086
MAB_1099c	Mab ATCC19977 CU458896	complement(1112353..1114635)	236.265	2.18403	4.54422
MAB_1100c	Mab ATCC19977 CU458896	complement(1114590..1115312)	68.6207	0.785691	1.72392
MAB_1101	Mab ATCC19977 CU458896	1115383..1117290	219.544	4.14393	17.6786
MAB_1102	Mab ATCC19977 CU458896	1117287..1118342	168.548	2.87225	7.32205
MAB_1103	Mab ATCC19977 CU458896	1119152..1119880	70.076	1.66935	3.18071
MAB_1104c	Mab ATCC19977 CU458896	complement(1120079..1120846)	2.77707	-0.204687	-1.15244
MAB_1105c	Mab ATCC19977 CU458896	complement(1120843..1121562)	1.83375	0.100658	1.07226
MAB_1106c	Mab ATCC19977 CU458896	complement(1121955..1122254)	43.4526	-1.53694	-2.90178
MAB_1107c	Mab ATCC19977 CU458896	complement(1122423..1122647)	69.361	-1.6976	-3.24361
MAB_1108c	Mab ATCC19977 CU458896	complement(1122705..1122980)	7.7275	1.58847	3.00729
MAB_1109c	Mab ATCC19977 CU458896	complement(1122997..1123752)	6.13223	-1.6899	-3.22634
MAB_1110	Mab ATCC19977 CU458896	1123835..1124626	2.43413	-2.7073	-6.531
MAB_1112c	Mab ATCC19977 CU458896	complement(1124607..1125599)	18.4435	-1.9606	-3.89223
MAB_1113c	Mab ATCC19977 CU458896	complement(1125666..1126055)	46.8422	-1.60465	-3.04122
MAB_1114	Mab ATCC19977 CU458896	1126164..1126883	41.5018	-3.56349	-11.8227
MAB_1115	Mab ATCC19977 CU458896	1126934..1127569	122.835	-2.93631	-7.65453
MAB_1116	Mab ATCC19977 CU458896	1127772..1128665	12.5532	0.0563018	1.0398
MAB_1117c	Mab ATCC19977 CU458896	complement(1128719..1129030)	4764.6	2.21849	4.65406
MAB_1118c	Mab ATCC19977 CU458896	complement(1129301..1129624)	979.497	-1.0241	-2.03369
MAB_1119	Mab ATCC19977 CU458896	1129721..1130410	32.6027	1.27349	2.41746
MAB_1120c	Mab ATCC19977 CU458896	complement(1130407..1131009)	19.563	-2.0516	-4.14565
MAB_1121	Mab ATCC19977 CU458896	1131063..1132277	9.6964	-0.837403	-1.78683
MAB_1122c	Mab ATCC19977 CU458896	complement(1132351..1133895)	29.0222	-0.0819727	-1.05846
MAB_1123	Mab ATCC19977 CU458896	1133944..1134780	7.64441	-0.693822	-1.61756
MAB_1124c	Mab ATCC19977 CU458896	complement(1134764..1136017)	19.6926	-3.25847	-9.5697
MAB_1125c	Mab ATCC19977 CU458896	complement(1136022..1136840)	90.8485	-4.16477	-17.9358
MAB_1126c	Mab ATCC19977 CU458896	complement(1136882..1137787)	4.82024	-0.591054	-1.50635
MAB_1127c	Mab ATCC19977 CU458896	complement(1137790..1138947)	11.8401	-0.362981	-1.28608
MAB_1128c	Mab ATCC19977 CU458896	complement(1139038..1140609)	53.3327	0.0486353	1.03429
MAB_1129	Mab ATCC19977 CU458896	1140651..1141550	152.229	-0.734741	-1.6641
MAB_1130	Mab ATCC19977 CU458896	1141634..1142761	157.682	-1.88364	-3.69005
MAB_1131	Mab ATCC19977 CU458896	1142716..1143621	157.157	-0.96927	-1.95785
MAB_1132c	Mab ATCC19977 CU458896	complement(1143657..1145141)	133.715	-2.20831	-4.62135
MAB_1133c	Mab ATCC19977 CU458896	complement(1145161..1145964)	14.2742	-0.244783	-1.18491
MAB_1134c	Mab ATCC19977 CU458896	complement(1146011..1148956)	45.3165	0.727591	1.65587
MAB_1135c	Mab ATCC19977 CU458896	complement(1148953..1149354)	52.5492	0.23197	1.17444
MAB_1136	Mab ATCC19977 CU458896	1149587..1150243	24.3127	-1.32437	-2.50423
MAB_1137c	Mab ATCC19977 CU458896	complement(1150268..1153309)	10.351	-1.30669	-2.47373
MAB_1138c	Mab ATCC19977 CU458896	complement(1153451..1154338)	51.1238	-0.731034	-1.65983
MAB_1139	Mab ATCC19977 CU458896	1154427..1155371	11.2309	-0.666169	-1.58685
MAB_1140	Mab ATCC19977 CU458896	1155607..1157256	258.92	3.56987	11.8751
MAB_1141c	Mab ATCC19977 CU458896	complement(1157354..1158376)	77.5361	1.06536	2.09269
MAB_1142c	Mab ATCC19977 CU458896	complement(1158407..1158997)	40.8136	2.31924	4.9907
rplY	Mab ATCC19977 CU458896	complement(1159010..1159657)	89.258	1.79434	3.46857
MAB_1144c	Mab ATCC19977 CU458896	complement(1159821..1160705)	29.6077	1.26744	2.40734
MAB_1145c	Mab ATCC19977 CU458896	complement(1160757..1161401)	17.3993	-0.367174	-1.28982
MAB_1146	Mab ATCC19977 CU458896	1161677..1162021	561.679	-0.889772	-1.85288
MAB_1147c	Mab ATCC19977 CU458896	complement(1162044..1163030)	164.442	-1.38056	-2.6037
MAB_1148c	Mab ATCC19977 CU458896	complement(1163187..1164635)	34.029	-0.089424	-1.06395
tRNA-Gln(TTG)	Mab ATCC19977 CU458896	complement(1164652..1164723)	1.41057	0.155919	1.11413
MAB_1149	Mab ATCC19977 CU458896	1164821..1165465	124.708	0.0348722	1.02447
MAB_1150	Mab ATCC19977 CU458896	1165576..1165773	60.0136	-0.156935	-1.11492
MAB_1151	Mab ATCC19977 CU458896	1165867..1166163	273.224	-0.725932	-1.65397
MAB_1152	Mab ATCC19977 CU458896	1166266..1166514	218.622	0.0509082	1.03592
MAB_1153	Mab ATCC19977 CU458896	1166611..1166880	115.479	0.00567437	1.00394
MAB_1154	Mab ATCC19977 CU458896	1166975..1167274	14.8957	-0.755113	-1.68776
MAB_1155	Mab ATCC19977 CU458896	1167308..1167619	108.278	-1.94992	-3.86352
MAB_1156c	Mab ATCC19977 CU458896	complement(1167616..1168962)	0.82938	-0.911819	-1.88142
MAB_1157	Mab ATCC19977 CU458896	1169181..1172831	82.586	-1.52577	-2.87941
MAB_1158	Mab ATCC19977 CU458896	1172828..1173880	80.6318	-0.577175	-1.49192
MAB_1159	Mab ATCC19977 CU458896	1173994..1176045	20.9606	3.37977	10.4091
MAB_1160	Mab ATCC19977 CU458896	1176042..1177289	26.2448	3.3704	10.3417
MAB_1161c	Mab ATCC19977 CU458896	complement(1177295..1178554)	21.7632	4.10969	17.2639
MAB_1162c	Mab ATCC19977 CU458896	complement(1178580..1179734)	26.7313	4.98562	31.6827
MAB_1163c	Mab ATCC19977 CU458896	complement(1179731..1180621)	9.74579	1.92374	3.79404
MAB_1164	Mab ATCC19977 CU458896	1180784..1181551	31.3176	-1.68216	-3.20907
MAB_1165	Mab ATCC19977 CU458896	1181599..1182891	53.4906	-0.11531	-1.08321
MAB_1166	Mab ATCC19977 CU458896	1182914..1183555	20.6624	-1.03261	-2.04572
MAB_1167	Mab ATCC19977 CU458896	1183552..1184034	14.73	-1.3497	-2.54858
MAB_1168	Mab ATCC19977 CU458896	1184031..1184975	18.166	-1.17544	-2.25862
MAB_1169	Mab ATCC19977 CU458896	1185182..1186060	33.4725	-3.78869	-13.82
MAB_1170	Mab ATCC19977 CU458896	1186057..1186914	7.8106	-4.37806	-20.7935
MAB_1171c	Mab ATCC19977 CU458896	complement(1186859..1188028)	198.511	-3.65248	-12.575
MAB_1172c	Mab ATCC19977 CU458896	complement(1188025..1188543)	1240.03	-3.59451	-12.0797
MAB_1173c	Mab ATCC19977 CU458896	complement(1188546..1189025)	2151.78	-3.83965	-14.3169
MAB_1174c	Mab ATCC19977 CU458896	complement(1189109..1190968)	106.608	-3.27096	-9.65286
tRNA-Leu(TAA)	Mab ATCC19977 CU458896	1191270..1191343	0.686226	2.56705	5.92595
MAB_1175	Mab ATCC19977 CU458896	1191413..1192735	7.48468	-0.573603	-1.48824
MAB_1176c	Mab ATCC19977 CU458896	complement(1192738..1193364)	109.66	-0.470484	-1.38557
MAB_1177	Mab ATCC19977 CU458896	1193566..1193940	132.316	-1.85817	-3.62547
MAB_1178c	Mab ATCC19977 CU458896	complement(1193968..1194582)	219.967	1.90038	3.73311
MAB_1179c	Mab ATCC19977 CU458896	complement(1194741..1195217)	74.308	0.554811	1.46898
MAB_1180c	Mab ATCC19977 CU458896	complement(1195210..1195764)	252.806	1.49592	2.82043
MAB_1181c	Mab ATCC19977 CU458896	complement(1196010..1196492)	78.6868	-1.79538	-3.47107
MAB_1182	Mab ATCC19977 CU458896	1196637..1197209	6.809	-1.19684	-2.29237
MAB_1183	Mab ATCC19977 CU458896	1197206..1197574	5.6423	-0.856253	-1.81033
MAB_1184c	Mab ATCC19977 CU458896	complement(1197734..1198231)	10.6917	-1.01667	-2.02325
MAB_1185c	Mab ATCC19977 CU458896	complement(1198236..1199018)	76.5277	0.570214	1.48474
MAB_1186c	Mab ATCC19977 CU458896	complement(1199015..1199896)	38.8052	0.647568	1.56653
MAB_1187c	Mab ATCC19977 CU458896	complement(1199893..1200924)	72.825	1.13879	2.20196
MAB_1188c	Mab ATCC19977 CU458896	complement(1200921..1202069)	65.0117	1.54366	2.91532
MAB_1189c	Mab ATCC19977 CU458896	complement(1202080..1203585)	104.259	2.82779	7.09983
MAB_1190	Mab ATCC19977 CU458896	1203900..1204745	489.079	-0.102241	-1.07344
MAB_1191c	Mab ATCC19977 CU458896	complement(1204802..1206010)	28.1835	-0.367207	-1.28985
MAB_1192c	Mab ATCC19977 CU458896	complement(1206144..1207361)	64.5172	-1.28097	-2.43002
MAB_1193c	Mab ATCC19977 CU458896	complement(1207412..1208419)	125.589	-2.06823	-4.19372
MAB_1194	Mab ATCC19977 CU458896	1208608..1209693	226.877	2.46105	5.50617
MAB_1195	Mab ATCC19977 CU458896	1209775..1211184	89.4605	0.134369	1.09761
MAB_1196	Mab ATCC19977 CU458896	1211293..1211865	1914.96	3.54033	11.6344
MAB_1197	Mab ATCC19977 CU458896	1211929..1213101	263.211	2.00623	4.01731
MAB_1198c	Mab ATCC19977 CU458896	complement(1213098..1213769)	13.1828	-1.25126	-2.3805
MAB_1199	Mab ATCC19977 CU458896	1213811..1215055	12.1139	-0.481254	-1.39596
MAB_1200	Mab ATCC19977 CU458896	1215178..1216086	12.8488	0.770214	1.70552
MAB_1201c	Mab ATCC19977 CU458896	complement(1216119..1216613)	407.078	-1.18045	-2.26647
MAB_1202c	Mab ATCC19977 CU458896	complement(1216879..1217298)	25.9949	-0.898237	-1.86379
MAB_1203	Mab ATCC19977 CU458896	1217397..1218266	44.5289	-1.70863	-3.2685
MAB_1204	Mab ATCC19977 CU458896	1218263..1218553	133.845	0.0903677	1.06464
MAB_1205	Mab ATCC19977 CU458896	1218543..1220519	23.8442	-1.19848	-2.29498
MAB_1206	Mab ATCC19977 CU458896	1220531..1220905	132.165	0.771083	1.70655
MAB_1207	Mab ATCC19977 CU458896	1220934..1221515	4.44985	2.05756	4.16281
MAB_1208c	Mab ATCC19977 CU458896	complement(1221523..1222263)	40.9809	-0.447334	-1.36352
MAB_1209	Mab ATCC19977 CU458896	1222362..1223144	155.933	-1.21749	-2.32542
MAB_1210c	Mab ATCC19977 CU458896	complement(1223145..1223999)	3.2072	0.87303	1.83151
MAB_1211c	Mab ATCC19977 CU458896	complement(1223999..1225255)	14.503	1.83896	3.57753
MAB_1212c	Mab ATCC19977 CU458896	complement(1225252..1225809)	26.6644	2.75649	6.75751
MAB_1213c	Mab ATCC19977 CU458896	complement(1225821..1226021)	9.34769	4.274	19.3465
MAB_1214c	Mab ATCC19977 CU458896	complement(1226021..1227382)	14.056	2.85803	7.25027
MAB_1215c	Mab ATCC19977 CU458896	complement(1227379..1228206)	5.94895	2.21501	4.64286
MAB_1216c	Mab ATCC19977 CU458896	complement(1228206..1229435)	12.0965	2.54325	5.829
MAB_1217c	Mab ATCC19977 CU458896	complement(1229432..1230019)	12.0043	3.72023	13.1795
MAB_1218	Mab ATCC19977 CU458896	1230190..1231668	2.74676	2.70564	6.52347
MAB_1219	Mab ATCC19977 CU458896	1231688..1232440	6.60891	2.35412	5.11281
MAB_1220	Mab ATCC19977 CU458896	1232437..1233303	4.56851	4.42119	21.4245
MAB_1221	Mab ATCC19977 CU458896	1233266..1233679	12.8792	2.90754	7.50338
MAB_1222	Mab ATCC19977 CU458896	1233642..1234895	10.1642	2.71695	6.57479
MAB_1223	Mab ATCC19977 CU458896	1234903..1236423	6.3768	2.25927	4.78748
MAB_1224	Mab ATCC19977 CU458896	1236519..1237106	2.9363	0.830703	1.77855
MAB_1225	Mab ATCC19977 CU458896	1237251..1237898	74.0552	0.408805	1.32759
MAB_1226	Mab ATCC19977 CU458896	1237891..1239051	28.3427	0.145856	1.10639
MAB_1227	Mab ATCC19977 CU458896	1239063..1239848	4.9747	0.346835	1.27177
MAB_1228	Mab ATCC19977 CU458896	1239866..1240807	16.873	-0.0457818	-1.03224
MAB_1229	Mab ATCC19977 CU458896	1240843..1242240	28.042	-0.762237	-1.69612
MAB_1230c	Mab ATCC19977 CU458896	complement(1242223..1243131)	69.607	2.985	7.91728
MAB_1231	Mab ATCC19977 CU458896	1243259..1243693	1.40085	-0.89987	-1.8659
MAB_1232c	Mab ATCC19977 CU458896	complement(1243767..1245449)	138.614	3.86031	14.5235
MAB_1233c	Mab ATCC19977 CU458896	complement(1245492..1245890)	97.1069	1.23167	2.34839
MAB_1234c	Mab ATCC19977 CU458896	complement(1245928..1246860)	15.3494	-1.19111	-2.28329
MAB_1235	Mab ATCC19977 CU458896	1246914..1248122	25.7474	1.3617	2.56987
MAB_1236	Mab ATCC19977 CU458896	1248144..1249601	62.5181	-0.727933	-1.65626
MAB_1237	Mab ATCC19977 CU458896	1249738..1250544	2549.04	2.7478	6.71693
MAB_1238	Mab ATCC19977 CU458896	1250697..1250864	1186.86	-1.01861	-2.02597
MAB_1239	Mab ATCC19977 CU458896	1250834..1252219	634.992	-1.74744	-3.35761
MAB_1240	Mab ATCC19977 CU458896	1252253..1253119	159.62	-1.65482	-3.14884
MAB_1241c	Mab ATCC19977 CU458896	complement(1253347..1253556)	90.6798	0.903229	1.87025
MAB_1242c	Mab ATCC19977 CU458896	complement(1253702..1254256)	45.9314	2.59495	6.04169
MAB_1243c	Mab ATCC19977 CU458896	complement(1254253..1255026)	249.639	3.93401	15.2846
MAB_1244c	Mab ATCC19977 CU458896	complement(1255029..1255220)	56.8638	4.13034	17.5128
MAB_1245c	Mab ATCC19977 CU458896	complement(1255217..1255453)	34.0681	4.48588	22.407
MAB_1246c	Mab ATCC19977 CU458896	complement(1255459..1255752)	25.7358	2.71909	6.58458
MAB_1247c	Mab ATCC19977 CU458896	complement(1255749..1256216)	1366.96	5.06332	33.4356
MAB_1248	Mab ATCC19977 CU458896	1256350..1256925	22.8706	-1.0167	-2.02328
MAB_1249	Mab ATCC19977 CU458896	1256997..1257515	34.8456	-2.55144	-5.8622
MAB_1250c	Mab ATCC19977 CU458896	complement(1257538..1258938)	229.727	1.15719	2.23022
MAB_1251c	Mab ATCC19977 CU458896	complement(1258969..1259922)	162.881	0.0927607	1.06641
MAB_1252	Mab ATCC19977 CU458896	1260039..1260665	27.2329	-1.59263	-3.01598
MAB_1253c	Mab ATCC19977 CU458896	complement(1260743..1261825)	9.74806	-1.73838	-3.33659
MAB_1254c	Mab ATCC19977 CU458896	complement(1261854..1262063)	45.219	-0.460968	-1.37647
MAB_1255c	Mab ATCC19977 CU458896	complement(1262060..1263292)	23.1923	-1.45314	-2.73803
MAB_1256c	Mab ATCC19977 CU458896	complement(1263285..1263980)	79.3084	-0.459109	-1.37469
MAB_1257	Mab ATCC19977 CU458896	1264041..1265054	581.453	-3.36606	-10.3107
MAB_1258c	Mab ATCC19977 CU458896	complement(1265051..1265920)	30.8186	-0.863144	-1.819
MAB_1259c	Mab ATCC19977 CU458896	complement(1266052..1266231)	5.92441	1.25946	2.39406
MAB_1260c	Mab ATCC19977 CU458896	complement(1266228..1268492)	9.48355	0.459665	1.37522
MAB_1261	Mab ATCC19977 CU458896	1268613..1268936	1.84169	-2.14	-4.40762
MAB_1262	Mab ATCC19977 CU458896	1269006..1269194	7.77154	-2.19214	-4.56984
MAB_1263	Mab ATCC19977 CU458896	1269280..1269645	3.46863	-0.603554	-1.51945
MAB_1264	Mab ATCC19977 CU458896	1269629..1270012	1.67346	-2.55826	-5.88997
MAB_1265c	Mab ATCC19977 CU458896	complement(1270015..1270362)	9.92267	-0.0944173	-1.06763
MAB_1266	Mab ATCC19977 CU458896	1270405..1271478	19.6692	0.81303	1.7569
MAB_1267	Mab ATCC19977 CU458896	1271494..1271934	11.3997	0.481229	1.39593
MAB_1268c	Mab ATCC19977 CU458896	complement(1271986..1272264)	38.404	0.408055	1.3269
MAB_1269	Mab ATCC19977 CU458896	1272442..1272927	4.17948	-0.112025	-1.08074
MAB_1270	Mab ATCC19977 CU458896	1272924..1274441	5.25202	0.183275	1.13546
MAB_1271c	Mab ATCC19977 CU458896	complement(1274584..1276107)	60.8435	5.39563	42.0966
MAB_1272	Mab ATCC19977 CU458896	1276244..1276663	150.649	1.97013	3.91803
MAB_1273	Mab ATCC19977 CU458896	1276608..1277861	38.8347	0.921604	1.89422
MAB_1274	Mab ATCC19977 CU458896	1277813..1279132	22.7744	1.46561	2.76181
MAB_1275	Mab ATCC19977 CU458896	1279140..1280960	13.971	0.500116	1.41433
MAB_1276c	Mab ATCC19977 CU458896	complement(1281361..1281879)	2.2504	-0.0752207	-1.05352
MAB_1277	Mab ATCC19977 CU458896	1281919..1283463	3.28678	2.38322	5.217
MAB_1278	Mab ATCC19977 CU458896	1283471..1284805	2.24424	-0.11644	-1.08406
MAB_1279	Mab ATCC19977 CU458896	1284809..1285324	12.4983	0.199067	1.14796
MAB_1280c	Mab ATCC19977 CU458896	complement(1285321..1286613)	35.464	1.34284	2.5365
MAB_1281c	Mab ATCC19977 CU458896	complement(1286641..1286901)	127.244	0.724861	1.65274
MAB_1282	Mab ATCC19977 CU458896	1287026..1287232	1.22659	4.741	26.7414
MAB_1283c	Mab ATCC19977 CU458896	complement(1287247..1287642)	113.872	2.12195	4.35282
MAB_1284c	Mab ATCC19977 CU458896	complement(1287761..1288636)	30.2597	0.707353	1.63281
MAB_1285c	Mab ATCC19977 CU458896	complement(1288633..1290981)	21.7477	1.46407	2.75885
MAB_1286c	Mab ATCC19977 CU458896	complement(1290992..1291330)	8.83794	1.27857	2.42599
MAB_1287	Mab ATCC19977 CU458896	1291513..1293726	13.3947	3.69488	12.95
MAB_1288	Mab ATCC19977 CU458896	1293719..1294354	6.94642	2.82645	7.09329
MAB_1289c	Mab ATCC19977 CU458896	complement(1294345..1295157)	372.017	0.373119	1.29515
MAB_1290c	Mab ATCC19977 CU458896	complement(1295175..1295669)	536.121	0.591219	1.50652
MAB_1291	Mab ATCC19977 CU458896	1295727..1296371	21.0208	-0.560836	-1.47512
MAB_1292c	Mab ATCC19977 CU458896	complement(1296384..1297202)	33.1785	-0.945467	-1.92581
MAB_1293c	Mab ATCC19977 CU458896	complement(1297207..1297728)	12.8411	0.499366	1.41359
MAB_1294c	Mab ATCC19977 CU458896	complement(1297725..1298321)	4.7669	-1.12668	-2.18356
MAB_1295c	Mab ATCC19977 CU458896	complement(1298324..1299172)	34.2725	-0.452849	-1.36874
MAB_1296	Mab ATCC19977 CU458896	1299233..1299418	66.1364	-1.62522	-3.0849
MAB_1297c	Mab ATCC19977 CU458896	complement(1299415..1300713)	465.548	-0.465366	-1.38067
MAB_1298c	Mab ATCC19977 CU458896	complement(1300816..1301274)	174.579	3.70375	13.0298
MAB_1299c	Mab ATCC19977 CU458896	complement(1301484..1302692)	7.77041	-0.864378	-1.82055
MAB_1300c	Mab ATCC19977 CU458896	complement(1302783..1303811)	116.909	2.49599	5.64114
MAB_1301c	Mab ATCC19977 CU458896	complement(1303808..1304080)	102.119	2.10072	4.28923
MAB_1302	Mab ATCC19977 CU458896	1304209..1304793	38.8885	0.374456	1.29635
MAB_1303c	Mab ATCC19977 CU458896	complement(1304825..1305469)	18.5026	-1.15247	-2.22294
MAB_1304	Mab ATCC19977 CU458896	1305612..1306859	19.3683	-0.151362	-1.11062
MAB_1305	Mab ATCC19977 CU458896	1306852..1307658	30.1412	-0.439404	-1.35604
MAB_1306	Mab ATCC19977 CU458896	1307662..1308561	39.3268	-0.054575	-1.03855
MAB_1307c	Mab ATCC19977 CU458896	complement(1308635..1308919)	24.7667	-0.0452788	-1.03188
MAB_1308	Mab ATCC19977 CU458896	1308955..1309347	3.48875	-0.123277	-1.08921
MAB_1309c	Mab ATCC19977 CU458896	complement(1309324..1309491)	75.8688	-0.157187	-1.11511
MAB_1310	Mab ATCC19977 CU458896	1309529..1311502	93.4522	-1.44669	-2.72581
MAB_1311	Mab ATCC19977 CU458896	1311512..1311892	9.03556	-1.20872	-2.31132
MAB_1312	Mab ATCC19977 CU458896	1312024..1313925	45.2274	1.91466	3.77026
MAB_1313	Mab ATCC19977 CU458896	1313963..1314772	52.7868	1.80913	3.50431
MAB_1314	Mab ATCC19977 CU458896	1315013..1315729	2.19554	-0.641123	-1.55954
MAB_1315	Mab ATCC19977 CU458896	1315857..1317659	20.7854	-0.689532	-1.61276
MAB_1316	Mab ATCC19977 CU458896	1317656..1318495	23.2745	-0.539798	-1.45377
MAB_1317	Mab ATCC19977 CU458896	1318570..1318971	129.099	0.863898	1.81995
MAB_1318c	Mab ATCC19977 CU458896	complement(1318979..1319740)	125.414	-1.11023	-2.1588
MAB_1319	Mab ATCC19977 CU458896	1319786..1322431	155.205	-2.16932	-4.49812
MAB_1320c	Mab ATCC19977 CU458896	complement(1322442..1322669)	2.22722	1.47503	2.7799
MAB_1321	Mab ATCC19977 CU458896	1322913..1323551	3.44794	-1.66887	-3.17966
MAB_1322	Mab ATCC19977 CU458896	1323551..1323838	0.318755	-4.7161	-26.2838
MAB_1323	Mab ATCC19977 CU458896	1323853..1324137	0.356356	3.47636	11.1298
MAB_1324	Mab ATCC19977 CU458896	1324191..1324499	22.7275	-1.33097	-2.51572
MAB_1325c	Mab ATCC19977 CU458896	complement(1324574..1326637)	139.007	3.22371	9.34188
MAB_1326c	Mab ATCC19977 CU458896	complement(1326597..1327166)	33.4084	2.20459	4.60945
MAB_1327	Mab ATCC19977 CU458896	1327763..1328134	289.941	0.484073	1.39869
MAB_1328	Mab ATCC19977 CU458896	1328155..1329246	69.6142	-0.418254	-1.33631
MAB_1329	Mab ATCC19977 CU458896	1329276..1331243	4.59297	-0.828407	-1.77572
MAB_1330	Mab ATCC19977 CU458896	1331374..1333008	584.524	-2.87319	-7.32685
MAB_1331	Mab ATCC19977 CU458896	1332995..1333966	389.306	-2.92352	-7.58693
MAB_1332	Mab ATCC19977 CU458896	1333982..1335373	63.7069	-1.9003	-3.7329
MAB_1333	Mab ATCC19977 CU458896	1335370..1335918	43.058	-1.75228	-3.3689
MAB_1334c	Mab ATCC19977 CU458896	complement(1335922..1336887)	22.8671	-0.674807	-1.59638
MAB_1335c	Mab ATCC19977 CU458896	complement(1336894..1337853)	50.921	-1.11732	-2.16944
MAB_1336	Mab ATCC19977 CU458896	1337877..1338941	26.5922	-1.04088	-2.05748
MAB_1337c	Mab ATCC19977 CU458896	complement(1338931..1339671)	94.1602	1.03159	2.04427
MAB_1338	Mab ATCC19977 CU458896	1339727..1340926	0.804028	0.449816	1.36587
MAB_1339	Mab ATCC19977 CU458896	1340956..1341894	8.86905	0.0447792	1.03153
MAB_1340	Mab ATCC19977 CU458896	1341922..1342674	114.173	-2.57473	-5.9576
MAB_1341	Mab ATCC19977 CU458896	1342671..1343219	69.478	-2.55603	-5.88086
MAB_1342	Mab ATCC19977 CU458896	1343322..1345112	69.8624	-0.196993	-1.14631
MAB_1343	Mab ATCC19977 CU458896	1345160..1345492	10.6746	-0.387493	-1.30812
MAB_1344c	Mab ATCC19977 CU458896	complement(1345489..1346466)	85.9816	-4.01225	-16.1364
MAB_1345	Mab ATCC19977 CU458896	1346566..1347474	428.457	-6.02473	-65.1067
MAB_1346	Mab ATCC19977 CU458896	1347471..1348424	4611.52	-6.88268	-118.003
MAB_1347c	Mab ATCC19977 CU458896	complement(1348428..1348919)	6.90376	-2.18582	-4.54986
MAB_1348	Mab ATCC19977 CU458896	1348969..1349283	251.798	-4.12465	-17.4438
MAB_1349	Mab ATCC19977 CU458896	1349273..1349851	349.289	-1.83522	-3.56825
MAB_1350	Mab ATCC19977 CU458896	1349985..1350152	861.458	0.114376	1.08251
MAB_1351c	Mab ATCC19977 CU458896	complement(1350173..1351351)	14.8595	-0.507967	-1.42204
MAB_1352	Mab ATCC19977 CU458896	1351478..1352692	24.7425	-0.671947	-1.59322
MAB_1353c	Mab ATCC19977 CU458896	complement(1352284..1354092)	4.94052	-0.248308	-1.18781
MAB_1356	Mab ATCC19977 CU458896	1354224..1354922	7.41006	0.0249537	1.01745
MAB_1357c	Mab ATCC19977 CU458896	complement(1354938..1355612)	55.3698	1.14186	2.20665
MAB_1358c	Mab ATCC19977 CU458896	complement(1355626..1357248)	22.9029	0.698765	1.62311
MAB_1359c	Mab ATCC19977 CU458896	complement(1357245..1358150)	48.9311	1.1165	2.16821
MAB_1360c	Mab ATCC19977 CU458896	complement(1358147..1358791)	19.2101	-0.161926	-1.11878
MAB_1361c	Mab ATCC19977 CU458896	complement(1358923..1359570)	44.2764	0.986479	1.98134
MAB_1362	Mab ATCC19977 CU458896	1359744..1360514	2656.8	0.0668589	1.04743
MAB_1363	Mab ATCC19977 CU458896	1360625..1361068	275.921	-2.44267	-5.43649
MAB_1364	Mab ATCC19977 CU458896	1361078..1362556	372.233	-1.79325	-3.46594
MAB_1365	Mab ATCC19977 CU458896	1362556..1362966	113.579	-2.64381	-6.2498
MAB_1366c	Mab ATCC19977 CU458896	complement(1363060..1364196)	175.69	-2.3476	-5.08976
MAB_1367c	Mab ATCC19977 CU458896	complement(1364220..1365503)	51.9276	1.4715	2.7731
MAB_1368	Mab ATCC19977 CU458896	1365829..1366779	95.7411	3.29015	9.78214
MAB_1369	Mab ATCC19977 CU458896	1366803..1367765	24.8367	0.0246327	1.01722
MAB_1370c	Mab ATCC19977 CU458896	complement(1367762..1368427)	53.5256	1.82004	3.53091
MAB_1371	Mab ATCC19977 CU458896	1368585..1369106	174.717	1.06167	2.08735
MAB_1372	Mab ATCC19977 CU458896	1369306..1370730	18.8156	1.24361	2.36791
MAB_1373	Mab ATCC19977 CU458896	1370727..1371629	34.7536	2.43628	5.41243
MAB_1374	Mab ATCC19977 CU458896	1371626..1372459	39.7599	2.45171	5.47064
MAB_1375	Mab ATCC19977 CU458896	1372462..1373637	46.2035	2.78126	6.87452
MAB_1376	Mab ATCC19977 CU458896	1373648..1374253	16.5079	3.49649	11.2862
MAB_1377c	Mab ATCC19977 CU458896	complement(1374262..1374762)	38.9217	0.159365	1.1168
MAB_1378c	Mab ATCC19977 CU458896	complement(1374797..1375891)	10.8518	0.0812791	1.05796
MAB_1379c	Mab ATCC19977 CU458896	complement(1376009..1376650)	25.7067	-0.381069	-1.30231
MAB_1380	Mab ATCC19977 CU458896	1376874..1377200	150.944	7.49884	180.874
MAB_1381	Mab ATCC19977 CU458896	1377254..1378141	63.3615	4.79471	27.7557
MAB_1382	Mab ATCC19977 CU458896	1378117..1379037	28.4504	2.43865	5.42135
MAB_1383	Mab ATCC19977 CU458896	1379075..1379698	3.82505	-1.57866	-2.98693
MAB_1384	Mab ATCC19977 CU458896	1379762..1380925	210.536	-1.79162	-3.46203
MAB_1385	Mab ATCC19977 CU458896	1380954..1381787	117.118	-2.53085	-5.77911
MAB_1386	Mab ATCC19977 CU458896	1381875..1383146	52.5373	1.4643	2.7593
MAB_1387	Mab ATCC19977 CU458896	1383259..1384539	10.5843	1.14118	2.20562
MAB_1388c	Mab ATCC19977 CU458896	complement(1384564..1385400)	108.72	2.65148	6.28313
MAB_1389c	Mab ATCC19977 CU458896	complement(1385446..1386276)	51.3307	2.266	4.80987
MAB_1390c	Mab ATCC19977 CU458896	complement(1386372..1387013)	27.0514	6.55166	93.8094
MAB_1391	Mab ATCC19977 CU458896	1387255..1388409	30.0288	1.01182	2.01645
MAB_1392c	Mab ATCC19977 CU458896	complement(1388413..1389732)	34.0077	-0.854042	-1.80756
MAB_1393c	Mab ATCC19977 CU458896	complement(1389890..1393606)	236.416	-0.62202	-1.53903
MAB_1394c	Mab ATCC19977 CU458896	complement(1393781..1394542)	307.616	0.550015	1.4641
MAB_1395	Mab ATCC19977 CU458896	1395003..1396286	49.6185	-1.10459	-2.15037
MAB_1396	Mab ATCC19977 CU458896	1396309..1397781	15.456	-1.07738	-2.1102
MAB_1397c	Mab ATCC19977 CU458896	complement(1397731..1397982)	10.9287	-1.7847	-3.44547
MAB_1398c	Mab ATCC19977 CU458896	complement(1397979..1399307)	21.6897	-1.41774	-2.67166
MAB_1399	Mab ATCC19977 CU458896	1399420..1400679	6.00502	2.71909	6.58458
MAB_1400	Mab ATCC19977 CU458896	1400666..1401253	10.277	1.51618	2.86032
MAB_1401c	Mab ATCC19977 CU458896	complement(1401261..1404692)	14.3105	-1.91813	-3.77934
MAB_1402c	Mab ATCC19977 CU458896	complement(1404729..1405301)	39.2598	1.44663	2.72571
MAB_1403	Mab ATCC19977 CU458896	1405392..1407188	85.3389	-1.10725	-2.15434
MAB_1404	Mab ATCC19977 CU458896	1407185..1408381	39.3264	-0.576103	-1.49082
MAB_1405	Mab ATCC19977 CU458896	1408530..1408829	3.06004	-1.29703	-2.45723
MAB_1406c	Mab ATCC19977 CU458896	complement(1408935..1410176)	334.94	5.45496	43.864
MAB_1407c	Mab ATCC19977 CU458896	complement(1410223..1411590)	88.4124	-1.63453	-3.10486
MAB_1408c	Mab ATCC19977 CU458896	complement(1411587..1412420)	115.907	-1.4174	-2.67103
MAB_1409c	Mab ATCC19977 CU458896	complement(1412431..1413702)	223.549	-3.66598	-12.6931
MAB_1410c	Mab ATCC19977 CU458896	complement(1413755..1414174)	3.62719	-0.275079	-1.21006
MAB_1411	Mab ATCC19977 CU458896	1414440..1415459	34.1105	-3.15392	-8.90071
MAB_1412	Mab ATCC19977 CU458896	1415489..1415695	149.898	-3.90184	-14.9476
MAB_1413	Mab ATCC19977 CU458896	1415772..1416290	23.9674	-0.969725	-1.95847
MAB_1414c	Mab ATCC19977 CU458896	complement(1416287..1418182)	5.11557	0.345002	1.27015
MAB_1415c	Mab ATCC19977 CU458896	complement(1418179..1419915)	4.38521	-0.328191	-1.25544
MAB_1416	Mab ATCC19977 CU458896	1419997..1420584	147.247	0.600226	1.51595
MAB_1417	Mab ATCC19977 CU458896	1420581..1421138	107.477	0.798481	1.73927
MAB_1418	Mab ATCC19977 CU458896	1421171..1421689	44.323	0.0978286	1.07016
MAB_1419c	Mab ATCC19977 CU458896	complement(1421700..1422212)	10.0967	-0.286453	-1.21964
MAB_1420	Mab ATCC19977 CU458896	1422347..1423531	803.319	-2.57245	-5.9482
MAB_1421	Mab ATCC19977 CU458896	1423528..1426152	189.705	-2.59493	-6.04159
MAB_1422c	Mab ATCC19977 CU458896	complement(1426158..1427375)	9.68511	-2.16356	-4.48019
MAB_1423	Mab ATCC19977 CU458896	1427450..1427824	6.2291	-0.17301	-1.12741
MAB_1424c	Mab ATCC19977 CU458896	complement(1427766..1428443)	365.851	-3.37292	-10.3598
MAB_1425	Mab ATCC19977 CU458896	1428600..1428998	44.2901	-1.57602	-2.98147
MAB_1426	Mab ATCC19977 CU458896	1429001..1430560	107.063	-0.49596	-1.41026
MAB_1427c	Mab ATCC19977 CU458896	complement(1430713..1432053)	87.7775	4.86302	29.1014
MAB_1428	Mab ATCC19977 CU458896	1432211..1432777	62.2444	1.59598	3.023
MAB_1429	Mab ATCC19977 CU458896	1432919..1434148	65.7163	-5.22864	-37.4953
MAB_1430c	Mab ATCC19977 CU458896	complement(1434145..1434744)	5.1627	0.140321	1.10215
MAB_1431	Mab ATCC19977 CU458896	1434823..1436022	3.17379	-0.84466	-1.79584
MAB_1432	Mab ATCC19977 CU458896	1436047..1436622	37.3802	-0.0888159	-1.0635
tRNA-Arg(CCG)	Mab ATCC19977 CU458896	complement(1436630..1436702)	2.7825	4.42878	21.5375
MAB_1433	Mab ATCC19977 CU458896	1436823..1438475	86.331	-1.42077	-2.67728
MAB_1434	Mab ATCC19977 CU458896	1438472..1439884	136.338	-1.24543	-2.37089
MAB_1435	Mab ATCC19977 CU458896	1439881..1441185	93.173	-1.05988	-2.08476
MAB_1436	Mab ATCC19977 CU458896	1441182..1442249	97.9953	-0.908816	-1.8775
MAB_1437	Mab ATCC19977 CU458896	1442246..1443166	30.9867	-0.899722	-1.86571
MAB_1438	Mab ATCC19977 CU458896	1443495..1445435	822.197	-0.577582	-1.49235
MAB_1439c	Mab ATCC19977 CU458896	complement(1445611..1446102)	751.297	-2.39817	-5.27133
MAB_1440c	Mab ATCC19977 CU458896	complement(1446246..1446476)	860.588	-4.97355	-31.4187
rpmE.1	Mab ATCC19977 CU458896	1446918..1447142	123.002	-0.249383	-1.1887
MAB_1442	Mab ATCC19977 CU458896	1447237..1448307	128.35	-0.591996	-1.50733
MAB_1443	Mab ATCC19977 CU458896	1448307..1449149	24.8833	-1.44947	-2.73108
MAB_1444	Mab ATCC19977 CU458896	1449159..1449839	23.9951	-2.29749	-4.91601
MAB_1445	Mab ATCC19977 CU458896	1449855..1451072	41.1916	-0.894195	-1.85857
MAB_1446	Mab ATCC19977 CU458896	1451322..1451768	745.465	1.40432	2.64692
MAB_1447	Mab ATCC19977 CU458896	1451775..1452548	1942.66	2.99559	7.97559
MAB_1448	Mab ATCC19977 CU458896	1452611..1452862	3208.25	4.0073	16.0811
MAB_1449	Mab ATCC19977 CU458896	1452868..1453401	2369.39	2.58302	5.99192
MAB_1450	Mab ATCC19977 CU458896	1453408..1454754	550.105	1.85494	3.61737
MAB_1451	Mab ATCC19977 CU458896	1454801..1456447	1120.66	2.30962	4.95752
MAB_1452	Mab ATCC19977 CU458896	1456457..1457383	987.293	2.25406	4.77025
MAB_1453	Mab ATCC19977 CU458896	1457404..1458834	2077.04	2.64865	6.27082
MAB_1454	Mab ATCC19977 CU458896	1458868..1459233	2551.24	2.79838	6.95659
MAB_1455	Mab ATCC19977 CU458896	1459287..1459703	243.674	2.24652	4.74538
MAB_1456c	Mab ATCC19977 CU458896	complement(1459726..1460364)	37.271	0.00244212	1.00169
MAB_1457	Mab ATCC19977 CU458896	1460413..1461651	1683.21	-2.35744	-5.12461
rrs	Mab ATCC19977 CU458896	1462398..1463901	0	#NUM!	#NUM!
rrl	Mab ATCC19977 CU458896	1464208..1467319	0	#NUM!	#NUM!
rrf	Mab ATCC19977 CU458896	1467403..1467518	0	#NUM!	#NUM!
MAB_1458	Mab ATCC19977 CU458896	1467622..1468491	144.35	-1.60656	-3.04524
MAB_1459c	Mab ATCC19977 CU458896	complement(1468488..1470095)	40.3909	-0.547364	-1.46141
MAB_1460	Mab ATCC19977 CU458896	1470132..1470830	50.9569	-1.10077	-2.1447
MAB_1461	Mab ATCC19977 CU458896	1470832..1471137	21.2416	-0.742614	-1.67321
MAB_1462c	Mab ATCC19977 CU458896	complement(1471144..1471617)	376.784	-0.721506	-1.6489
MAB_1463	Mab ATCC19977 CU458896	1471680..1472867	102.416	-0.363182	-1.28626
MAB_1464	Mab ATCC19977 CU458896	1472929..1473282	1055.46	-1.29366	-2.45149
MAB_1465	Mab ATCC19977 CU458896	1473316..1474239	473.661	-2.85598	-7.23997
MAB_1466c	Mab ATCC19977 CU458896	complement(1474265..1475719)	38.9493	1.72746	3.31144
MAB_1467c	Mab ATCC19977 CU458896	complement(1475773..1477980)	22.493	-1.78847	-3.45447
MAB_1468c	Mab ATCC19977 CU458896	complement(1477977..1480049)	24.2678	-2.29016	-4.8911
MAB_1469	Mab ATCC19977 CU458896	1480227..1482857	80.6533	-1.46641	-2.76334
MAB_1470c	Mab ATCC19977 CU458896	complement(1482869..1484314)	9.86817	-0.00326148	-1.00226
MAB_1471c	Mab ATCC19977 CU458896	complement(1484334..1486292)	32.1937	-1.51924	-2.8664
MAB_1472c	Mab ATCC19977 CU458896	complement(1486415..1486969)	39.946	-1.65975	-3.15961
MAB_1473c	Mab ATCC19977 CU458896	complement(1486995..1487588)	100.023	-0.0782476	-1.05573
MAB_1474c	Mab ATCC19977 CU458896	complement(1487606..1488910)	5.94422	-1.00923	-2.01283
MAB_1475	Mab ATCC19977 CU458896	1489028..1489330	714.414	-2.10856	-4.3126
MAB_1476	Mab ATCC19977 CU458896	1489342..1489929	252.141	-1.90967	-3.75724
MAB_1477	Mab ATCC19977 CU458896	1489926..1490918	53.9899	-2.39693	-5.2668
MAB_1478	Mab ATCC19977 CU458896	1490956..1491369	110.76	-1.30996	-2.47934
MAB_1479	Mab ATCC19977 CU458896	1491388..1491660	256.508	0.285268	1.21864
MAB_1480	Mab ATCC19977 CU458896	1491667..1492641	178.175	-0.175203	-1.12912
MAB_1481	Mab ATCC19977 CU458896	1492638..1493315	80.6649	-0.791327	-1.73067
MAB_1482	Mab ATCC19977 CU458896	1493312..1494160	116.238	-1.74626	-3.35488
MAB_1483	Mab ATCC19977 CU458896	1494214..1494975	137.015	-0.907159	-1.87535
MAB_1484	Mab ATCC19977 CU458896	1495025..1495801	82.4778	-0.245441	-1.18546
MAB_1485	Mab ATCC19977 CU458896	1495815..1496435	52.5797	-0.314916	-1.24394
MAB_1486c	Mab ATCC19977 CU458896	complement(1496518..1497447)	21.7866	-0.913182	-1.88319
MAB_1487c	Mab ATCC19977 CU458896	complement(1497528..1497890)	107.017	-0.43338	-1.35039
MAB_1488c	Mab ATCC19977 CU458896	complement(1497887..1498219)	85.3228	-2.63531	-6.2131
tRNA-Leu(TAG)	Mab ATCC19977 CU458896	1498379..1498465	5.80353	-1.42696	-2.6888
MAB_1489	Mab ATCC19977 CU458896	1498630..1500426	84.6493	-1.87286	-3.66259
MAB_1490	Mab ATCC19977 CU458896	1500576..1502036	26.1376	-0.147055	-1.10731
MAB_1491	Mab ATCC19977 CU458896	1502033..1502782	44.0776	0.0779038	1.05548
MAB_1492	Mab ATCC19977 CU458896	1502769..1506116	69.4367	0.2903	1.22289
MAB_1493c	Mab ATCC19977 CU458896	complement(1506113..1506898)	22.8707	1.76992	3.41035
MAB_1494	Mab ATCC19977 CU458896	1506972..1507544	33.1448	0.949955	1.93181
MAB_1495	Mab ATCC19977 CU458896	1507541..1509772	43.7961	0.929492	1.90461
MAB_1496c	Mab ATCC19977 CU458896	complement(1509769..1511196)	14.6155	1.93801	3.83177
MAB_1497c	Mab ATCC19977 CU458896	complement(1511193..1511765)	58.4022	3.28624	9.75566
MAB_1498c	Mab ATCC19977 CU458896	complement(1511797..1512504)	6.02483	0.3165	1.24531
MAB_1499	Mab ATCC19977 CU458896	1512719..1513846	1.53062	2.26508	4.8068
MAB_1500	Mab ATCC19977 CU458896	1513875..1514561	0.369583	4.741	26.7414
MAB_1501	Mab ATCC19977 CU458896	1514571..1515608	0.146765	0.709339	1.63505
MAB_1502	Mab ATCC19977 CU458896	1515610..1516818	1.47008	-0.787557	-1.72615
MAB_1503	Mab ATCC19977 CU458896	1516818..1517711	2.32887	1.96227	3.89676
MAB_1504	Mab ATCC19977 CU458896	1517713..1518510	1.08179	1.67301	3.1888
MAB_1505	Mab ATCC19977 CU458896	1518544..1518741	4.61643	0.562215	1.47653
MAB_1506c	Mab ATCC19977 CU458896	complement(1518801..1519256)	707.923	4.81083	28.0675
MAB_1507	Mab ATCC19977 CU458896	1519403..1520086	21.2329	-0.363579	-1.28661
MAB_1508c	Mab ATCC19977 CU458896	complement(1520093..1520845)	32.5511	-1.62501	-3.08445
MAB_1509	Mab ATCC19977 CU458896	1521112..1522863	85.7069	1.4766	2.78291
MAB_1510	Mab ATCC19977 CU458896	1522935..1523756	24.9047	-1.24061	-2.36298
MAB_1511	Mab ATCC19977 CU458896	1523867..1524583	79.4644	-0.197964	-1.14708
MAB_1512	Mab ATCC19977 CU458896	1525599..1534877	336.557	0.326517	1.25398
MAB_1513	Mab ATCC19977 CU458896	1534874..1535281	334.306	1.50431	2.83688
MAB_1514	Mab ATCC19977 CU458896	1535314..1535799	94.8742	1.41522	2.66699
MAB_1515c	Mab ATCC19977 CU458896	complement(1535895..1536368)	24.2119	0.782339	1.71992
MAB_1516	Mab ATCC19977 CU458896	1536453..1536689	75.6354	-0.0735354	-1.05229
MAB_1517c	Mab ATCC19977 CU458896	complement(1536709..1537539)	329.066	4.11334	17.3076
MAB_1518	Mab ATCC19977 CU458896	1537593..1538219	137.602	0.612976	1.52941
MAB_1519	Mab ATCC19977 CU458896	1538321..1538704	25.2215	-1.14301	-2.20842
MAB_1520c	Mab ATCC19977 CU458896	complement(1538701..1541604)	1.89672	-1.71646	-3.28629
MAB_1521	Mab ATCC19977 CU458896	1541739..1542956	15.6345	0.238159	1.17949
MAB_1522	Mab ATCC19977 CU458896	1542949..1543605	2.93709	-0.242101	-1.18271
MAB_1523c	Mab ATCC19977 CU458896	complement(1543608..1544096)	42.0576	-0.666006	-1.58667
MAB_1524c	Mab ATCC19977 CU458896	complement(1544093..1545382)	22.5589	-0.975387	-1.96617
MAB_1525c	Mab ATCC19977 CU458896	complement(1545441..1546067)	24.216	1.13017	2.18885
MAB_1526	Mab ATCC19977 CU458896	1546156..1547013	11.1268	3.74704	13.4268
MAB_1527	Mab ATCC19977 CU458896	1547010..1548458	28.6671	3.32951	10.0527
MAB_1528c	Mab ATCC19977 CU458896	complement(1548465..1549280)	246.622	-0.81858	-1.76367
MAB_1529c	Mab ATCC19977 CU458896	complement(1549490..1549963)	45.4241	1.17005	2.25019
tRNA-Lys(CTT)_1	Mab ATCC19977 CU458896	complement(1550158..1550233)	4.009	-0.782205	-1.71976
MAB_1530	Mab ATCC19977 CU458896	1550391..1551611	375.363	-2.06263	-4.17746
MAB_1531c	Mab ATCC19977 CU458896	complement(1551681..1552568)	54.269	0.539121	1.45309
tRNA-His(GTG)	Mab ATCC19977 CU458896	complement(1553091..1553166)	2.0045	4.02978	16.3337
MAB_1533c	Mab ATCC19977 CU458896	complement(1553214..1553840)	45.3544	1.07312	2.10399
MAB_1534	Mab ATCC19977 CU458896	1553968..1555494	81.0097	0.359571	1.28304
MAB_1535c	Mab ATCC19977 CU458896	complement(1555533..1556483)	13.8299	3.51616	11.4412
MAB_1536	Mab ATCC19977 CU458896	1556562..1557287	1.60875	0.405664	1.3247
MAB_1537c	Mab ATCC19977 CU458896	complement(1557266..1558069)	40.8646	-0.519833	-1.43379
MAB_1538	Mab ATCC19977 CU458896	1558120..1559499	36.7205	-1.36376	-2.57355
MAB_1539c	Mab ATCC19977 CU458896	complement(1559496..1560239)	53.7358	-3.50949	-11.3884
MAB_1540	Mab ATCC19977 CU458896	1560375..1561742	30.0675	3.01259	8.07013
MAB_1541	Mab ATCC19977 CU458896	1561897..1562835	14.8719	0.728695	1.65714
MAB_1542c	Mab ATCC19977 CU458896	complement(1562840..1564675)	5.9742	1.18285	2.27025
MAB_1543	Mab ATCC19977 CU458896	1564833..1565174	1562.77	0.240796	1.18164
MAB_1544c	Mab ATCC19977 CU458896	complement(1565197..1567074)	3.35293	-0.729044	-1.65754
MAB_1545c	Mab ATCC19977 CU458896	complement(1567074..1567991)	2.3233	-0.483787	-1.39841
MAB_1546c	Mab ATCC19977 CU458896	complement(1567988..1568791)	1.83164	-0.574081	-1.48873
MAB_1547c	Mab ATCC19977 CU458896	complement(1568868..1570229)	11.1479	-0.507183	-1.42127
MAB_1548c	Mab ATCC19977 CU458896	complement(1570318..1571517)	24.0978	-2.12734	-4.36913
MAB_1549c	Mab ATCC19977 CU458896	complement(1571595..1573958)	17.2491	0.837833	1.78736
MAB_1550	Mab ATCC19977 CU458896	1574004..1574657	5.04701	-0.124704	-1.09028
MAB_1551c	Mab ATCC19977 CU458896	complement(1574664..1575566)	22.9441	2.87922	7.35753
MAB_1552	Mab ATCC19977 CU458896	1575640..1576254	16.5966	-0.149111	-1.10889
MAB_1553c	Mab ATCC19977 CU458896	complement(1576275..1576619)	107.302	4.90259	29.9107
MAB_1554	Mab ATCC19977 CU458896	1576773..1577774	4.4091	2.18261	4.53973
MAB_1555	Mab ATCC19977 CU458896	1578188..1581691	17.5211	1.5256	2.87907
MAB_1556	Mab ATCC19977 CU458896	1581735..1582280	374.717	-0.624253	-1.54141
tRNA-Arg(TCT)	Mab ATCC19977 CU458896	complement(1582499..1582572)	4.11735	4.99753	31.9453
MAB_1557	Mab ATCC19977 CU458896	1582646..1584655	53.2996	-1.801	-3.48461
MAB_1558c	Mab ATCC19977 CU458896	complement(1584652..1586292)	3.83718	-0.434444	-1.35139
MAB_1559	Mab ATCC19977 CU458896	1586455..1586937	1.14039	-2.02554	-4.07145
MAB_1560	Mab ATCC19977 CU458896	1587054..1588727	85.6355	-0.0905672	-1.06479
MAB_1561	Mab ATCC19977 CU458896	1588781..1593625	82.5802	1.29319	2.45069
MAB_1562	Mab ATCC19977 CU458896	1593633..1594088	64.3668	-0.861607	-1.81706
MAB_1563	Mab ATCC19977 CU458896	1594085..1594732	25.7038	-0.779746	-1.71683
MAB_1564c	Mab ATCC19977 CU458896	complement(1594796..1595551)	25.0545	0.998508	1.99793
MAB_1565c	Mab ATCC19977 CU458896	complement(1595583..1597172)	51.132	-0.0864826	-1.06178
MAB_1566c	Mab ATCC19977 CU458896	complement(1597224..1597634)	69.1902	-0.485949	-1.40051
MAB_1567	Mab ATCC19977 CU458896	1597890..1598441	340.93	-0.117311	-1.08471
MAB_1568	Mab ATCC19977 CU458896	1598473..1598733	265.188	-0.424609	-1.34221
MAB_1569	Mab ATCC19977 CU458896	1598660..1599187	311.513	-0.327647	-1.25496
MAB_1570	Mab ATCC19977 CU458896	1599313..1600152	7.01257	-0.121003	-1.08749
MAB_1571c	Mab ATCC19977 CU458896	complement(1600212..1602806)	105.358	-0.428681	-1.346
MAB_1572	Mab ATCC19977 CU458896	1602936..1603553	84.388	-0.389958	-1.31036
MAB_1573c	Mab ATCC19977 CU458896	complement(1603550..1604503)	32.6295	0.637788	1.55594
MAB_1574	Mab ATCC19977 CU458896	1604564..1605043	46.3788	-1.30939	-2.47836
MAB_1575	Mab ATCC19977 CU458896	1605050..1605847	27.8395	-1.19954	-2.29666
MAB_1576	Mab ATCC19977 CU458896	1605926..1606588	18.1524	-0.830495	-1.7783
MAB_1577c	Mab ATCC19977 CU458896	complement(1606595..1607443)	9.83972	-1.28459	-2.43612
MAB_1578c	Mab ATCC19977 CU458896	complement(1607449..1608087)	44.1053	0.827285	1.77434
MAB_1579	Mab ATCC19977 CU458896	1608202..1609197	2.44726	0.0938405	1.06721
tRNA-Gly(TCC)	Mab ATCC19977 CU458896	complement(1609289..1609362)	6.17603	5.57158	47.5568
tRNA-Pro(TGG)	Mab ATCC19977 CU458896	1609541..1609614	9.60716	0.993323	1.99077
MAB_1580	Mab ATCC19977 CU458896	1609681..1611153	168.166	0.579172	1.49399
MAB_1581	Mab ATCC19977 CU458896	1611337..1611930	390.772	0.427787	1.34517
MAB_1582	Mab ATCC19977 CU458896	1611927..1612580	506.099	0.897059	1.86227
MAB_1583	Mab ATCC19977 CU458896	1612822..1614102	769.956	-0.470802	-1.38588
MAB_1584	Mab ATCC19977 CU458896	1614109..1614732	79.0756	-2.10695	-4.30779
MAB_1585	Mab ATCC19977 CU458896	1614753..1615292	117.302	-1.94514	-3.85074
MAB_1586c	Mab ATCC19977 CU458896	complement(1615340..1615570)	585.187	-0.275364	-1.2103
MAB_1587c	Mab ATCC19977 CU458896	complement(1615581..1616792)	835.661	1.00569	2.0079
MAB_1588c	Mab ATCC19977 CU458896	complement(1616810..1617901)	631.969	0.204525	1.15231
MAB_1589	Mab ATCC19977 CU458896	1618015..1618668	355.976	-1.39526	-2.63036
MAB_1590c	Mab ATCC19977 CU458896	complement(1618665..1618826)	36.2672	-1.90391	-3.74226
MAB_1591	Mab ATCC19977 CU458896	1618849..1619556	26.251	-0.719984	-1.64716
MAB_1592c	Mab ATCC19977 CU458896	complement(1619549..1620370)	20.4934	-1.2312	-2.34763
MAB_1593c	Mab ATCC19977 CU458896	complement(1620363..1622699)	45.3114	-1.03342	-2.04687
MAB_1594	Mab ATCC19977 CU458896	1623027..1624934	511.595	-1.3373	-2.52678
MAB_1595	Mab ATCC19977 CU458896	1624931..1626037	830.358	-1.37123	-2.58691
MAB_1596	Mab ATCC19977 CU458896	1626234..1626542	130.72	-2.31691	-4.98263
MAB_1597	Mab ATCC19977 CU458896	1627202..1627534	23.3317	0.18255	1.13489
MAB_1598	Mab ATCC19977 CU458896	1627628..1628194	1.88077	0.0148568	1.01035
MAB_1599	Mab ATCC19977 CU458896	1628296..1629456	46.3751	-1.73893	-3.33787
MAB_1600c	Mab ATCC19977 CU458896	complement(1629453..1630148)	11.09	-0.255217	-1.19352
MAB_1601c	Mab ATCC19977 CU458896	complement(1630158..1631312)	66.6454	-1.80498	-3.49424
MAB_1602	Mab ATCC19977 CU458896	1631440..1632054	143.672	1.82092	3.53306
MAB_1603	Mab ATCC19977 CU458896	1632223..1634862	191.653	-1.51928	-2.86648
MAB_1604	Mab ATCC19977 CU458896	1634859..1636295	269.111	-2.66669	-6.3497
MAB_1605	Mab ATCC19977 CU458896	1636292..1636729	178.048	-2.64231	-6.2433
MAB_1606	Mab ATCC19977 CU458896	1636740..1637150	48.916	-0.955998	-1.93992
MAB_1607	Mab ATCC19977 CU458896	1637570..1640449	124.078	0.892665	1.8566
MAB_1608c	Mab ATCC19977 CU458896	complement(1640459..1640791)	8.69219	0.868897	1.82627
MAB_1609c	Mab ATCC19977 CU458896	complement(1640838..1641191)	6.45517	1.36972	2.5842
rplU	Mab ATCC19977 CU458896	1641516..1641827	2742.71	-1.86813	-3.65059
rpmA	Mab ATCC19977 CU458896	1641841..1642098	499.214	-1.56168	-2.95198
MAB_1612	Mab ATCC19977 CU458896	1642155..1643603	152.59	-1.9232	-3.79264
MAB_1613	Mab ATCC19977 CU458896	1643600..1644706	75.0084	-2.53524	-5.79673
MAB_1614	Mab ATCC19977 CU458896	1644819..1645460	73.6399	1.19697	2.29257
MAB_1615	Mab ATCC19977 CU458896	1645681..1646271	211.715	0.15275	1.11169
MAB_1616	Mab ATCC19977 CU458896	1646343..1646885	136.941	-1.81732	-3.52425
MAB_1617c	Mab ATCC19977 CU458896	complement(1646887..1647711)	2.67058	-2.55541	-5.87833
MAB_1618	Mab ATCC19977 CU458896	1647810..1649138	78.1244	-1.9082	-3.75339
MAB_1619	Mab ATCC19977 CU458896	1649152..1650057	67.2804	-1.57862	-2.98685
MAB_1620	Mab ATCC19977 CU458896	1650089..1651510	78.8897	-1.59759	-3.02637
MAB_1621	Mab ATCC19977 CU458896	1651612..1652247	44.7459	-1.47959	-2.78869
MAB_1622	Mab ATCC19977 CU458896	1652244..1652657	37.8071	-1.19078	-2.28277
MAB_1623	Mab ATCC19977 CU458896	1652654..1653319	16.7475	-0.992113	-1.9891
MAB_1624	Mab ATCC19977 CU458896	1653306..1654049	26.6189	-0.853663	-1.80708
MAB_1625	Mab ATCC19977 CU458896	1654053..1654889	19.8997	-0.930815	-1.90635
MAB_1626	Mab ATCC19977 CU458896	1654974..1655807	3.22707	-0.14917	-1.10893
MAB_1627	Mab ATCC19977 CU458896	1655804..1657321	1.87333	0.371976	1.29412
MAB_1628c	Mab ATCC19977 CU458896	complement(1657327..1658745)	185.802	4.63324	24.8167
MAB_1629c	Mab ATCC19977 CU458896	complement(1658833..1660158)	6.39546	1.03822	2.05369
MAB_1630c	Mab ATCC19977 CU458896	complement(1660155..1660523)	16.3764	1.40121	2.64123
MAB_1631c	Mab ATCC19977 CU458896	complement(1660536..1660694)	6.38751	3.39105	10.4908
MAB_1632c	Mab ATCC19977 CU458896	complement(1660691..1662544)	18.3786	2.12424	4.35975
MAB_1633	Mab ATCC19977 CU458896	1662698..1663648	41.6498	-0.605501	-1.52151
rpsT	Mab ATCC19977 CU458896	complement(1663746..1664006)	467.448	-2.33018	-5.02869
MAB_1635	Mab ATCC19977 CU458896	1664248..1665918	160.446	-2.71938	-6.58591
MAB_1636	Mab ATCC19977 CU458896	1665918..1666895	67.443	-2.49583	-5.64052
MAB_1637	Mab ATCC19977 CU458896	1666895..1667734	65.1899	-1.71426	-3.28129
MAB_1638	Mab ATCC19977 CU458896	1667798..1668445	189.252	0.400564	1.32002
MAB_1639c	Mab ATCC19977 CU458896	complement(1668474..1669073)	44.1411	-1.62538	-3.08524
MAB_1640	Mab ATCC19977 CU458896	1669151..1671004	106.355	-0.559216	-1.47347
MAB_1641	Mab ATCC19977 CU458896	1671163..1672161	33.0356	-1.0763	-2.10861
MAB_1642	Mab ATCC19977 CU458896	1672168..1672350	32.1889	0.607944	1.52409
MAB_1643	Mab ATCC19977 CU458896	1672390..1674360	42.4074	-1.30625	-2.47298
MAB_1644	Mab ATCC19977 CU458896	1674357..1675157	57.7053	-1.8484	-3.60101
MAB_1645	Mab ATCC19977 CU458896	1675173..1675961	31.7058	-1.47336	-2.77668
MAB_1646c	Mab ATCC19977 CU458896	complement(1675951..1677204)	26.9697	0.309705	1.23945
MAB_1647c	Mab ATCC19977 CU458896	complement(1677191..1677712)	28.0169	0.67995	1.60208
MAB_1648c	Mab ATCC19977 CU458896	complement(1677709..1678866)	24.9957	-0.0305993	-1.02144
MAB_1649c	Mab ATCC19977 CU458896	complement(1678868..1679281)	26.3716	0.388892	1.30939
MAB_1650c	Mab ATCC19977 CU458896	complement(1679278..1680828)	5.80047	-1.11753	-2.16975
MAB_1651	Mab ATCC19977 CU458896	1680888..1681148	62.4319	-1.07525	-2.10709
MAB_1652	Mab ATCC19977 CU458896	1681534..1682592	46.1294	-0.105267	-1.07569
MAB_1653	Mab ATCC19977 CU458896	1682589..1683479	57.5059	-0.519054	-1.43302
MAB_1654	Mab ATCC19977 CU458896	1683476..1684288	55.2779	-0.429613	-1.34687
MAB_1655	Mab ATCC19977 CU458896	1684313..1685338	23.6581	-0.293017	-1.2252
MAB_1656	Mab ATCC19977 CU458896	1685426..1685740	21.7117	-1.51486	-2.85771
MAB_1657c	Mab ATCC19977 CU458896	complement(1685798..1685950)	329.577	2.59562	6.04449
MAB_1658c	Mab ATCC19977 CU458896	complement(1686029..1686724)	14.245	-1.95727	-3.88327
MAB_1659c	Mab ATCC19977 CU458896	complement(1686717..1688009)	218.498	-1.64318	-3.12354
MAB_1660c	Mab ATCC19977 CU458896	complement(1688012..1688938)	146.645	-0.743236	-1.67393
MAB_1661c	Mab ATCC19977 CU458896	complement(1688935..1689648)	122.53	-1.4382	-2.70982
MAB_1662c	Mab ATCC19977 CU458896	complement(1689645..1691327)	186.739	-0.384258	-1.30519
MAB_1663	Mab ATCC19977 CU458896	1691684..1692850	11.7603	-2.67091	-6.36829
MAB_1664c	Mab ATCC19977 CU458896	complement(1692858..1693166)	44.5358	-0.42766	-1.34505
MAB_1665	Mab ATCC19977 CU458896	1693278..1694303	82.317	-2.03038	-4.08513
MAB_1666	Mab ATCC19977 CU458896	1694348..1695493	55.5134	-2.15636	-4.4579
MAB_1667	Mab ATCC19977 CU458896	1695494..1696270	30.4823	-2.00491	-4.01363
MAB_1668	Mab ATCC19977 CU458896	1696382..1697407	711.997	-1.95581	-3.87934
MAB_1669	Mab ATCC19977 CU458896	1697404..1697916	329.447	-2.90345	-7.48214
MAB_1670	Mab ATCC19977 CU458896	1697951..1699258	370.609	-2.67531	-6.38777
MAB_1671	Mab ATCC19977 CU458896	1699218..1699589	73.293	-3.14357	-8.83709
MAB_1672	Mab ATCC19977 CU458896	1699586..1700500	230.958	-2.36387	-5.14751
MAB_1673	Mab ATCC19977 CU458896	1700613..1701461	27.7891	-0.958136	-1.9428
MAB_1674c	Mab ATCC19977 CU458896	complement(1701565..1702965)	4.89321	0.794195	1.73411
MAB_1675	Mab ATCC19977 CU458896	1703039..1703824	22.8919	-1.43147	-2.69721
MAB_1676	Mab ATCC19977 CU458896	1703787..1704695	85.8635	0.624638	1.54182
MAB_1677	Mab ATCC19977 CU458896	1704695..1705105	109.222	0.668026	1.5889
MAB_1678c	Mab ATCC19977 CU458896	complement(1705102..1705560)	485.007	-3.17429	-9.02729
MAB_1679c	Mab ATCC19977 CU458896	complement(1705557..1705916)	361.595	-3.15736	-8.92195
MAB_1680	Mab ATCC19977 CU458896	1706408..1707490	62.878	6.12661	69.8703
MAB_1681	Mab ATCC19977 CU458896	1707462..1708658	38.7749	5.44931	43.6923
MAB_1682	Mab ATCC19977 CU458896	1708658..1709638	21.741	4.73839	26.693
MAB_1683	Mab ATCC19977 CU458896	1709635..1710726	73.5204	6.01929	64.8614
MAB_1684	Mab ATCC19977 CU458896	1710723..1712045	27.7509	4.61257	24.4637
MAB_1685	Mab ATCC19977 CU458896	1712042..1713562	40.698	5.36609	41.2433
MAB_1686	Mab ATCC19977 CU458896	1713559..1714269	105.847	6.55713	94.1657
MAB_1687	Mab ATCC19977 CU458896	1714266..1714772	230.266	6.46064	88.0737
MAB_1688	Mab ATCC19977 CU458896	1714769..1715512	91.1186	6.98262	126.467
MAB_1689	Mab ATCC19977 CU458896	1715516..1716454	28.8244	11.4379	2774.38
MAB_1690	Mab ATCC19977 CU458896	1716451..1717221	131.595	6.16576	71.7923
MAB_1691	Mab ATCC19977 CU458896	1717239..1717514	218.026	5.5046	45.3994
MAB_1692	Mab ATCC19977 CU458896	1717514..1719196	42.9056	5.21845	37.2315
MAB_1693	Mab ATCC19977 CU458896	1719193..1720062	31.986	6.27014	77.179
MAB_1694	Mab ATCC19977 CU458896	1720101..1720919	26.1034	5.318	39.8912
MAB_1695	Mab ATCC19977 CU458896	1720921..1722429	10.533	5.4624	44.0905
MAB_1696	Mab ATCC19977 CU458896	1722426..1723493	21.0635	4.66504	25.3698
MAB_1697	Mab ATCC19977 CU458896	1723495..1724511	10.236	2.97422	7.85831
MAB_1698	Mab ATCC19977 CU458896	1724508..1725617	12.6723	4.13813	17.6076
MAB_1699	Mab ATCC19977 CU458896	1725617..1726747	4.89398	3.36987	10.3379
MAB_1700	Mab ATCC19977 CU458896	1726744..1727943	8.5904	4.04753	16.5359
MAB_1701	Mab ATCC19977 CU458896	1727947..1728843	6.62357	2.26461	4.80526
MAB_1702	Mab ATCC19977 CU458896	1728946..1730364	119.204	0.309383	1.23918
MAB_1703	Mab ATCC19977 CU458896	1730378..1731772	90.6497	-1.09108	-2.13033
MAB_1704c	Mab ATCC19977 CU458896	complement(1731769..1732791)	12.7076	2.39902	5.27444
MAB_1705c	Mab ATCC19977 CU458896	complement(1732839..1733519)	0.820246	0.0773644	1.05509
MAB_1706c	Mab ATCC19977 CU458896	complement(1733588..1735603)	11.0327	-0.00842627	-1.00586
MAB_1707	Mab ATCC19977 CU458896	1735663..1736949	5.63504	-1.73349	-3.32532
MAB_1708	Mab ATCC19977 CU458896	1736970..1738874	31.8775	-2.54319	-5.82875
MAB_1709c	Mab ATCC19977 CU458896	complement(1738882..1739130)	325.729	-1.22256	-2.33361
tRNA-Asn(GTT)	Mab ATCC19977 CU458896	1739346..1739421	24.7622	-3.5322	-11.5691
MAB_1710c	Mab ATCC19977 CU458896	complement(1739492..1740250)	8.63071	-0.332204	-1.25894
MAB_1711c	Mab ATCC19977 CU458896	complement(1740566..1741282)	100.357	1.03582	2.05028
MAB_1712	Mab ATCC19977 CU458896	1741342..1742073	57.5012	-0.996393	-1.99501
MAB_1713	Mab ATCC19977 CU458896	1742137..1744158	73.2549	-4.16795	-17.9753
MAB_1714	Mab ATCC19977 CU458896	1744155..1744970	20.869	-3.73527	-13.3177
MAB_1715c	Mab ATCC19977 CU458896	complement(1745063..1746325)	3.925	-1.49764	-2.8238
MAB_1716c	Mab ATCC19977 CU458896	complement(1746325..1747140)	6.84544	-0.274378	-1.20947
MAB_1717c	Mab ATCC19977 CU458896	complement(1747127..1747993)	11.5943	-1.03174	-2.04449
MAB_1718	Mab ATCC19977 CU458896	1748067..1749584	19.7034	-0.69765	-1.62186
MAB_1719	Mab ATCC19977 CU458896	1749613..1750989	18.9336	-1.27644	-2.42241
MAB_1720	Mab ATCC19977 CU458896	1751067..1751750	9.52908	-1.00719	-2.00999
MAB_1721	Mab ATCC19977 CU458896	1751747..1752763	4.49387	-0.130315	-1.09453
MAB_1722	Mab ATCC19977 CU458896	1752760..1754322	2.89154	0.162247	1.11903
MAB_1723	Mab ATCC19977 CU458896	1754551..1755801	3.65329	1.69539	3.23865
MAB_1724c	Mab ATCC19977 CU458896	complement(1755798..1756568)	0	#NUM!	#NUM!
MAB_1725c	Mab ATCC19977 CU458896	complement(1756975..1757997)	0	#NUM!	#NUM!
MAB_1726	Mab ATCC19977 CU458896	1758216..1758944	0	#NUM!	#NUM!
MAB_1727c	Mab ATCC19977 CU458896	complement(1758925..1759311)	0	#NUM!	#NUM!
MAB_1728	Mab ATCC19977 CU458896	1759478..1759798	0	#NUM!	#NUM!
MAB_1729	Mab ATCC19977 CU458896	1759857..1760663	0	#NUM!	#NUM!
MAB_1730	Mab ATCC19977 CU458896	1760663..1760998	0	#NUM!	#NUM!
MAB_1731	Mab ATCC19977 CU458896	1760998..1761390	0	#NUM!	#NUM!
MAB_1732	Mab ATCC19977 CU458896	1761634..1762323	0	#NUM!	#NUM!
MAB_1733	Mab ATCC19977 CU458896	1762320..1762502	0	#NUM!	#NUM!
MAB_1734	Mab ATCC19977 CU458896	1762584..1762892	0	#NUM!	#NUM!
MAB_1735	Mab ATCC19977 CU458896	1762889..1763236	0	#NUM!	#NUM!
MAB_1736	Mab ATCC19977 CU458896	1763388..1763564	1.14759	4.42878	21.5375
MAB_1737	Mab ATCC19977 CU458896	1763561..1763791	0	#NUM!	#NUM!
MAB_1738	Mab ATCC19977 CU458896	1763788..1763937	0	#NUM!	#NUM!
MAB_1739	Mab ATCC19977 CU458896	1763934..1764131	0	#NUM!	#NUM!
MAB_1740	Mab ATCC19977 CU458896	1764124..1764321	0	#NUM!	#NUM!
MAB_1741	Mab ATCC19977 CU458896	1764312..1764461	0.338538	2.56705	5.92595
MAB_1742	Mab ATCC19977 CU458896	1764589..1765791	0.25327	1.67709	3.19783
MAB_1743	Mab ATCC19977 CU458896	1765913..1766410	0	#NUM!	#NUM!
MAB_1744	Mab ATCC19977 CU458896	1766407..1767045	0	#NUM!	#NUM!
MAB_1745	Mab ATCC19977 CU458896	1767038..1767463	0	#NUM!	#NUM!
MAB_1746	Mab ATCC19977 CU458896	1767463..1767876	0.98127	0.196548	1.14595
MAB_1747	Mab ATCC19977 CU458896	1768022..1768282	5.44774	2.38831	5.23544
MAB_1748	Mab ATCC19977 CU458896	1768279..1769382	4.32372	2.43014	5.38946
MAB_1749	Mab ATCC19977 CU458896	1769413..1769667	2.38968	5.98113	63.1684
MAB_1750	Mab ATCC19977 CU458896	1769668..1770603	2.71264	1.83924	3.57823
MAB_1751	Mab ATCC19977 CU458896	1770738..1770887	2.03123	1.67709	3.19783
MAB_1752	Mab ATCC19977 CU458896	1771225..1771407	11.0996	4.38607	20.9092
MAB_1753	Mab ATCC19977 CU458896	1771540..1771845	8.46345	3.80957	14.0215
MAB_1754	Mab ATCC19977 CU458896	1771842..1772138	6.49719	3.38641	10.4571
MAB_1755	Mab ATCC19977 CU458896	1772135..1772452	5.2697	1.24184	2.365
MAB_1756	Mab ATCC19977 CU458896	1772757..1773074	12.6153	2.17974	4.53071
MAB_1757	Mab ATCC19977 CU458896	1773427..1773858	107.086	0.620307	1.5372
MAB_1758	Mab ATCC19977 CU458896	1773873..1774166	63.9077	0.612806	1.52923
MAB_1759	Mab ATCC19977 CU458896	1774177..1774503	34.6303	0.243454	1.18382
MAB_1760	Mab ATCC19977 CU458896	1774643..1775320	34.3032	0.510932	1.42497
MAB_1761	Mab ATCC19977 CU458896	1775317..1775517	19.2007	1.06193	2.08773
MAB_1762	Mab ATCC19977 CU458896	1776401..1776733	1062.33	-2.41402	-5.32959
MAB_1763	Mab ATCC19977 CU458896	1776730..1776981	546.983	-1.49142	-2.81165
MAB_1764	Mab ATCC19977 CU458896	1777253..1777477	7.67353	1.69319	3.2337
MAB_1765	Mab ATCC19977 CU458896	1777694..1777990	9.74579	2.02779	4.07779
MAB_1766	Mab ATCC19977 CU458896	1778029..1778205	245.01	1.97109	3.92063
MAB_1767	Mab ATCC19977 CU458896	1778353..1778598	490.261	0.585729	1.5008
MAB_1768	Mab ATCC19977 CU458896	1778637..1778873	369.392	1.25523	2.38705
MAB_1769	Mab ATCC19977 CU458896	1778870..1779145	406.982	1.59424	3.01935
MAB_1770	Mab ATCC19977 CU458896	1779185..1779457	331.842	1.02049	2.0286
MAB_1771	Mab ATCC19977 CU458896	1779496..1779663	287.455	0.390197	1.31057
MAB_1773c	Mab ATCC19977 CU458896	complement(1779938..1780219)	139.377	0.0659188	1.04675
MAB_1774	Mab ATCC19977 CU458896	1780349..1781611	5.22683	3.2153	9.28754
MAB_1775	Mab ATCC19977 CU458896	1781618..1782439	4.07728	2.90506	7.49051
MAB_1776	Mab ATCC19977 CU458896	1782448..1783131	2.22722	7.29313	156.838
MAB_1777	Mab ATCC19977 CU458896	1783131..1783376	0	#NUM!	#NUM!
MAB_1778	Mab ATCC19977 CU458896	1783376..1783792	11.3252	1.93385	3.82073
MAB_1779	Mab ATCC19977 CU458896	1783867..1784235	7.56894	4.84414	28.7231
MAB_1780	Mab ATCC19977 CU458896	1784235..1784453	7.88376	3.22656	9.36034
MAB_1781	Mab ATCC19977 CU458896	1784450..1784653	6.47205	7.0877	136.022
MAB_1782	Mab ATCC19977 CU458896	1784650..1785282	2.96822	7.59444	193.265
MAB_1783	Mab ATCC19977 CU458896	1785424..1785708	1.6036	0.765822	1.70034
MAB_1784	Mab ATCC19977 CU458896	1786169..1786627	9.07193	3.21763	9.30258
MAB_1785	Mab ATCC19977 CU458896	1786635..1788287	2.30402	3.08912	8.5098
MAB_1786	Mab ATCC19977 CU458896	1788306..1789670	2.38093	8.38271	333.769
MAB_1787	Mab ATCC19977 CU458896	1789721..1790335	22.6242	7.15791	142.805
MAB_1788	Mab ATCC19977 CU458896	1790357..1791187	14.9103	4.53141	23.1254
MAB_1789	Mab ATCC19977 CU458896	1791187..1791759	4.69699	3.86492	14.5699
MAB_1790	Mab ATCC19977 CU458896	1791756..1792091	5.89419	7.67011	203.673
MAB_1791	Mab ATCC19977 CU458896	1792091..1792357	7.6076	2.49866	5.65162
MAB_1792	Mab ATCC19977 CU458896	1792357..1792734	3.76153	2.94771	7.71523
MAB_1793	Mab ATCC19977 CU458896	1792801..1793388	4.83626	4.87007	29.244
MAB_1794	Mab ATCC19977 CU458896	1793483..1793749	4.56456	6.97286	125.615
MAB_1795	Mab ATCC19977 CU458896	1793866..1794177	2.92966	1.75483	3.37486
MAB_1796	Mab ATCC19977 CU458896	1794188..1798201	0.632545	2.81959	7.05964
MAB_1797	Mab ATCC19977 CU458896	1798205..1799314	0.182994	4.42878	21.5375
MAB_1798	Mab ATCC19977 CU458896	1799317..1801113	0.649948	2.10606	4.30515
MAB_1799	Mab ATCC19977 CU458896	1801128..1801646	0.58706	4.99753	31.9453
MAB_1800	Mab ATCC19977 CU458896	1801639..1802724	0.467594	5.72139	52.7607
MAB_1801	Mab ATCC19977 CU458896	1802724..1806848	0.0123105	2.56705	5.92595
MAB_1802	Mab ATCC19977 CU458896	1806860..1807258	0	#NUM!	#NUM!
MAB_1803	Mab ATCC19977 CU458896	1807261..1808658	0	#NUM!	#NUM!
MAB_1804	Mab ATCC19977 CU458896	1808674..1809105	0	#NUM!	#NUM!
MAB_1805	Mab ATCC19977 CU458896	1809368..1810741	1.47833	7.70651	208.876
MAB_1806	Mab ATCC19977 CU458896	1810738..1811154	2.19197	6.56059	94.3916
MAB_1807	Mab ATCC19977 CU458896	1811205..1812119	1.99793	7.55506	188.061
MAB_1808	Mab ATCC19977 CU458896	1812168..1812389	0.686226	0.709339	1.63505
MAB_1809	Mab ATCC19977 CU458896	1812386..1813582	1.23028	2.43869	5.4215
MAB_1810	Mab ATCC19977 CU458896	1813579..1814226	1.64567	1.57356	2.97638
MAB_1811	Mab ATCC19977 CU458896	1814229..1814453	0.677076	0.709339	1.63505
MAB_1812c	Mab ATCC19977 CU458896	complement(1814454..1814774)	230.016	-0.505668	-1.41978
MAB_1813	Mab ATCC19977 CU458896	1814955..1815197	0.626922	4.02978	16.3337
MAB_1814	Mab ATCC19977 CU458896	1815260..1815607	2.77251	3.31757	9.96983
MAB_1815	Mab ATCC19977 CU458896	1815646..1815900	53.7678	0.310316	1.23998
tRNA-Met(CAT)_1	Mab ATCC19977 CU458896	1816128..1816201	10.2934	2.97932	7.88614
MAB_1816c	Mab ATCC19977 CU458896	complement(1816245..1817414)	2.73435	0.485167	1.39975
MAB_1817c	Mab ATCC19977 CU458896	complement(1817438..1817650)	0.953628	4.42878	21.5375
MAB_1818	Mab ATCC19977 CU458896	1818491..1818877	3.80527	2.03661	4.10279
MAB_1819c	Mab ATCC19977 CU458896	complement(1819188..1819850)	70.6947	0.7438	1.67458
MAB_1820c	Mab ATCC19977 CU458896	complement(1819847..1820461)	23.9454	0.303269	1.23394
MAB_1821	Mab ATCC19977 CU458896	1820807..1824457	42.352	1.41704	2.67037
MAB_1822	Mab ATCC19977 CU458896	1824660..1825559	101.392	1.67801	3.19986
MAB_1823c	Mab ATCC19977 CU458896	complement(1826072..1827097)	162.29	0.394447	1.31444
MAB_1825c	Mab ATCC19977 CU458896	complement(1827296..1827871)	43.816	0.102129	1.07336
MAB_1826	Mab ATCC19977 CU458896	1828088..1829158	176.95	3.30158	9.85994
MAB_1827c	Mab ATCC19977 CU458896	complement(1829615..1830310)	17.5835	0.368659	1.29115
MAB_1828	Mab ATCC19977 CU458896	1830509..1830904	16.5422	1.75738	3.38084
MAB_1829	Mab ATCC19977 CU458896	1830904..1831509	23.2116	1.15362	2.22472
MAB_1830	Mab ATCC19977 CU458896	1831535..1832749	17.5956	1.69851	3.24565
MAB_1831	Mab ATCC19977 CU458896	1832781..1833098	26.1888	0.894516	1.85899
MAB_1832	Mab ATCC19977 CU458896	1833102..1834463	39.1108	1.14243	2.20753
MAB_1833	Mab ATCC19977 CU458896	1834469..1835095	24.054	1.33648	2.52535
MAB_1834	Mab ATCC19977 CU458896	1835115..1835591	17.3527	0.943287	1.9229
MAB_1835c	Mab ATCC19977 CU458896	complement(1835714..1836541)	30.9713	-0.32429	-1.25205
MAB_1836	Mab ATCC19977 CU458896	1837057..1837296	0.423172	-0.770002	-1.70527
MAB_1837c	Mab ATCC19977 CU458896	complement(1837305..1837568)	3.30346	-1.56752	-2.96395
MAB_1838	Mab ATCC19977 CU458896	1837703..1838455	5.72996	-1.53406	-2.89599
MAB_1839	Mab ATCC19977 CU458896	1838612..1839703	2.65064	-0.83765	-1.78714
MAB_1840c	Mab ATCC19977 CU458896	complement(1839752..1840549)	104.998	0.568518	1.483
MAB_1841c	Mab ATCC19977 CU458896	complement(1840643..1841182)	26.0954	-2.46426	-5.51843
MAB_1842c	Mab ATCC19977 CU458896	complement(1841182..1842216)	46.7876	-3.60171	-12.1402
MAB_1843	Mab ATCC19977 CU458896	1842268..1842936	6.45196	-0.333726	-1.26026
MAB_1844	Mab ATCC19977 CU458896	1843021..1843734	7.60999	0.491575	1.40598
MAB_1845c	Mab ATCC19977 CU458896	complement(1843737..1844627)	10.0877	0.108505	1.07811
MAB_1846	Mab ATCC19977 CU458896	1844817..1846403	26.0595	-3.15189	-8.88822
MAB_1847	Mab ATCC19977 CU458896	1846498..1847532	4.2131	-1.26983	-2.41133
MAB_1848	Mab ATCC19977 CU458896	1847543..1847806	7.30934	-0.787646	-1.72626
MAB_1849	Mab ATCC19977 CU458896	1847878..1848921	49.7257	-3.05484	-8.30998
MAB_1850c	Mab ATCC19977 CU458896	complement(1848918..1849235)	189.665	-1.85362	-3.61406
MAB_1851	Mab ATCC19977 CU458896	1849335..1850474	24.8113	0.50595	1.42006
MAB_1852c	Mab ATCC19977 CU458896	complement(1850600..1851235)	51.0969	-2.3488	-5.09399
MAB_1853c	Mab ATCC19977 CU458896	complement(1851232..1851465)	3.90621	-0.205958	-1.15345
MAB_1854c	Mab ATCC19977 CU458896	complement(1851551..1854034)	14.1262	-0.865851	-1.82241
MAB_1855c	Mab ATCC19977 CU458896	complement(1854093..1855070)	15.1125	-3.90525	-14.9829
MAB_1856	Mab ATCC19977 CU458896	1855163..1855675	10.6907	-0.691747	-1.61524
MAB_1857c	Mab ATCC19977 CU458896	complement(1855672..1856112)	14.6239	0.00955118	1.00664
MAB_1858	Mab ATCC19977 CU458896	1856185..1857051	43.1665	4.03051	16.3419
MAB_1859	Mab ATCC19977 CU458896	1857048..1857761	23.6123	4.97549	31.4609
MAB_1860	Mab ATCC19977 CU458896	1857758..1858498	19.5996	5.01821	32.4065
MAB_1861c	Mab ATCC19977 CU458896	complement(1858495..1859079)	18.7498	-0.319304	-1.24773
MAB_1862	Mab ATCC19977 CU458896	1859159..1859977	15.6248	5.14981	35.5016
MAB_1863	Mab ATCC19977 CU458896	1859977..1861137	34.2474	5.1117	34.5761
MAB_1864	Mab ATCC19977 CU458896	1861159..1862367	53.0068	4.86271	29.0951
MAB_1865	Mab ATCC19977 CU458896	1862364..1864118	12.1816	4.01191	16.1327
MAB_1866c	Mab ATCC19977 CU458896	complement(1864115..1865488)	1.55225	-0.717546	-1.64438
MAB_1867	Mab ATCC19977 CU458896	1865564..1866628	7.39062	2.39186	5.24832
MAB_1868c	Mab ATCC19977 CU458896	complement(1866638..1868389)	4.03465	-1.01061	-2.01476
MAB_1869c	Mab ATCC19977 CU458896	complement(1868400..1869440)	40.4392	-0.417649	-1.33575
MAB_1870	Mab ATCC19977 CU458896	1869513..1870331	6.05283	-1.23875	-2.35994
MAB_1871	Mab ATCC19977 CU458896	1870514..1871047	631.349	-2.88295	-7.37655
MAB_1872c	Mab ATCC19977 CU458896	complement(1871053..1871439)	32.6729	1.6767	3.19697
MAB_1873c	Mab ATCC19977 CU458896	complement(1871499..1872086)	4.31809	-0.844356	-1.79546
MAB_1874	Mab ATCC19977 CU458896	1872180..1873100	10.4208	1.37848	2.59994
MAB_1875c	Mab ATCC19977 CU458896	complement(1873110..1873949)	210.135	3.76404	13.586
MAB_1876c	Mab ATCC19977 CU458896	complement(1873957..1875378)	603.405	3.85469	14.4669
MAB_1877c	Mab ATCC19977 CU458896	complement(1875397..1876650)	3855.49	5.40793	42.4569
MAB_1878c	Mab ATCC19977 CU458896	complement(1876647..1876955)	20442.1	6.19608	73.3173
MAB_1879c	Mab ATCC19977 CU458896	complement(1877074..1878006)	1177.26	4.42444	21.4728
MAB_1880c	Mab ATCC19977 CU458896	complement(1878166..1879446)	35.1223	0.542814	1.45681
MAB_1881c	Mab ATCC19977 CU458896	complement(1879495..1880136)	16.215	-0.120702	-1.08726
MAB_1882c	Mab ATCC19977 CU458896	complement(1880114..1880596)	9.67251	1.72705	3.31051
MAB_1883c	Mab ATCC19977 CU458896	complement(1880593..1881033)	13.2421	1.80219	3.4875
MAB_1884c	Mab ATCC19977 CU458896	complement(1881176..1883893)	59.8233	-0.226756	-1.1702
MAB_1885	Mab ATCC19977 CU458896	1884125..1884682	55.6072	-1.7546	-3.37432
MAB_1886	Mab ATCC19977 CU458896	1884774..1885199	376.325	-0.101006	-1.07252
MAB_1887	Mab ATCC19977 CU458896	1885231..1885692	274.238	-0.0869707	-1.06214
tRNA-Val(TAC)	Mab ATCC19977 CU458896	1885724..1885798	14.2186	1.25946	2.39406
MAB_1888	Mab ATCC19977 CU458896	1885923..1886366	225.368	-3.11686	-8.67499
MAB_1889	Mab ATCC19977 CU458896	1886442..1887794	71.8533	-2.99133	-7.95204
MAB_1890c	Mab ATCC19977 CU458896	complement(1887842..1888186)	51.811	3.57444	11.9128
MAB_1891	Mab ATCC19977 CU458896	1888779..1889519	42.283	2.98535	7.91917
MAB_1892	Mab ATCC19977 CU458896	1889519..1890793	68.0262	3.47199	11.0961
MAB_1893	Mab ATCC19977 CU458896	1890870..1891514	69.2822	0.214457	1.16027
MAB_1894c	Mab ATCC19977 CU458896	complement(1891504..1892562)	30.9288	2.20295	4.60419
MAB_1895c	Mab ATCC19977 CU458896	complement(1892574..1893941)	76.9135	2.80102	6.96933
MAB_1896c	Mab ATCC19977 CU458896	complement(1894578..1894946)	158.535	2.88778	7.40129
MAB_1897c	Mab ATCC19977 CU458896	complement(1895066..1896076)	58.4154	1.45195	2.73578
MAB_1898	Mab ATCC19977 CU458896	1896235..1897179	1.45088	-0.205218	-1.15286
MAB_1899c	Mab ATCC19977 CU458896	complement(1897164..1897979)	27.5062	-0.539922	-1.45389
MAB_1900c	Mab ATCC19977 CU458896	complement(1897979..1898467)	8.51537	-0.734507	-1.66383
MAB_1901c	Mab ATCC19977 CU458896	complement(1898460..1899110)	43.4483	-0.609635	-1.52587
MAB_1902	Mab ATCC19977 CU458896	1899145..1900164	4.18194	-0.838776	-1.78853
MAB_1903	Mab ATCC19977 CU458896	1900164..1901303	9.93342	-0.117319	-1.08472
MAB_1904	Mab ATCC19977 CU458896	1901300..1902022	33.8538	0.739952	1.67012
MAB_1905	Mab ATCC19977 CU458896	1902019..1903122	47.0089	0.16126	1.11826
MAB_1906	Mab ATCC19977 CU458896	1903132..1903935	12.7583	0.0111507	1.00776
MAB_1907	Mab ATCC19977 CU458896	1904060..1905256	2.50298	0.00516922	1.00359
MAB_1908c	Mab ATCC19977 CU458896	complement(1905669..1906898)	3.76908	-1.29592	-2.45534
MAB_1909c	Mab ATCC19977 CU458896	complement(1906895..1907857)	9.70265	0.291175	1.22364
MAB_1910c	Mab ATCC19977 CU458896	complement(1907854..1908339)	1.04487	-0.276979	-1.21166
MAB_1911c	Mab ATCC19977 CU458896	complement(1908336..1909253)	10.8421	1.0961	2.13776
MAB_1912c	Mab ATCC19977 CU458896	complement(1909250..1909630)	40.9178	2.71324	6.55793
MAB_1913	Mab ATCC19977 CU458896	1909994..1911514	265.655	0.673436	1.59487
MAB_1914c	Mab ATCC19977 CU458896	complement(1911515..1912954)	80.7202	2.80881	7.00706
MAB_1915	Mab ATCC19977 CU458896	1913227..1915029	302.853	1.72105	3.29677
MAB_1916c	Mab ATCC19977 CU458896	complement(1915040..1915918)	255.925	1.49138	2.81158
MAB_1917	Mab ATCC19977 CU458896	1916100..1917473	83.8214	2.27055	4.82508
MAB_1918	Mab ATCC19977 CU458896	1917497..1919026	82.0457	-0.602026	-1.51785
MAB_1919	Mab ATCC19977 CU458896	1919062..1920603	40.4072	0.932805	1.90898
MAB_1920	Mab ATCC19977 CU458896	1920623..1921963	221.299	0.0110824	1.00771
MAB_1921	Mab ATCC19977 CU458896	1921960..1924938	12.9551	-0.876979	-1.83653
MAB_1922	Mab ATCC19977 CU458896	1924950..1925285	14.2065	-0.300453	-1.23153
MAB_1923c	Mab ATCC19977 CU458896	complement(1925289..1925657)	377.896	8.02304	260.121
MAB_1924	Mab ATCC19977 CU458896	1925721..1926170	16.0241	1.22861	2.34341
MAB_1925	Mab ATCC19977 CU458896	1926332..1926874	85.9438	2.48391	5.5941
MAB_1926	Mab ATCC19977 CU458896	1926912..1927622	80.9206	1.50498	2.8382
MAB_1927	Mab ATCC19977 CU458896	1927619..1928908	36.9243	0.522303	1.43625
MAB_1928c	Mab ATCC19977 CU458896	complement(1928918..1929421)	54.4079	0.947658	1.92874
MAB_1929	Mab ATCC19977 CU458896	1929455..1930414	19.5188	0.693722	1.61745
MAB_1930c	Mab ATCC19977 CU458896	complement(1930398..1930820)	106.964	2.68689	6.43922
MAB_1931c	Mab ATCC19977 CU458896	complement(1930855..1931265)	154.813	1.36252	2.57134
MAB_1932c	Mab ATCC19977 CU458896	complement(1931304..1932182)	259.854	1.44388	2.72052
MAB_1933c	Mab ATCC19977 CU458896	complement(1932319..1933755)	427.625	-0.417988	-1.33606
MAB_1934	Mab ATCC19977 CU458896	1933897..1934361	83.6083	-1.50628	-2.84076
MAB_1935	Mab ATCC19977 CU458896	1934393..1935787	12.8982	-2.48329	-5.59171
MAB_1936	Mab ATCC19977 CU458896	1935879..1936715	76.8687	0.174128	1.12828
MAB_1937	Mab ATCC19977 CU458896	1936702..1937994	34.6	0.19976	1.14851
MAB_1938c	Mab ATCC19977 CU458896	complement(1937877..1938521)	6.84949	2.63663	6.21879
MAB_1939	Mab ATCC19977 CU458896	1938690..1939898	1.34407	0.207559	1.15473
MAB_1940c	Mab ATCC19977 CU458896	complement(1939885..1940634)	174.347	-0.760384	-1.69394
MAB_1942c	Mab ATCC19977 CU458896	complement(1940669..1941658)	144.981	-1.38379	-2.60953
MAB_1943c	Mab ATCC19977 CU458896	complement(1941655..1942347)	108.625	-1.93467	-3.8229
MAB_1944c	Mab ATCC19977 CU458896	complement(1942352..1943275)	24.3909	-2.27624	-4.84414
MAB_1945c	Mab ATCC19977 CU458896	complement(1943280..1944998)	67.2355	-1.16116	-2.23637
MAB_1946	Mab ATCC19977 CU458896	1945136..1945366	2.58315	-1.47661	-2.78294
MAB_1947	Mab ATCC19977 CU458896	1945403..1945744	30.4662	-1.7316	-3.32097
MAB_1948c	Mab ATCC19977 CU458896	complement(1945756..1947264)	44.4102	-1.71158	-3.27518
MAB_1949	Mab ATCC19977 CU458896	1947348..1948442	35.0595	0.420182	1.3381
MAB_1950	Mab ATCC19977 CU458896	1948485..1949588	129.47	-1.9471	-3.85599
MAB_1951c	Mab ATCC19977 CU458896	complement(1949585..1951294)	21.0177	-1.88946	-3.70497
MAB_1952c	Mab ATCC19977 CU458896	complement(1951383..1952141)	8.88985	-1.612	-3.05676
MAB_1953c	Mab ATCC19977 CU458896	complement(1952138..1953160)	13.4157	-2.03436	-4.0964
MAB_1954c	Mab ATCC19977 CU458896	complement(1953157..1953690)	66.4714	-0.909319	-1.87816
MAB_1955c	Mab ATCC19977 CU458896	complement(1953697..1954371)	90.8034	-0.287902	-1.22086
MAB_1956	Mab ATCC19977 CU458896	1954409..1955455	1.97281	-2.18491	-4.54699
MAB_1957	Mab ATCC19977 CU458896	1955571..1955942	1431.55	-0.278846	-1.21322
MAB_1958c	Mab ATCC19977 CU458896	complement(1955957..1956499)	83.8863	-0.455459	-1.37122
MAB_1959	Mab ATCC19977 CU458896	1956650..1957621	65.9232	-1.61358	-3.0601
MAB_1960c	Mab ATCC19977 CU458896	complement(1957618..1959558)	60.0944	0.428405	1.34574
MAB_1961	Mab ATCC19977 CU458896	1959719..1960768	1881.84	1.13966	2.20329
MAB_1962	Mab ATCC19977 CU458896	1960784..1961203	1135.67	1.29489	2.45358
MAB_1963	Mab ATCC19977 CU458896	1961441..1962307	148.008	-0.77202	-1.70766
MAB_1964	Mab ATCC19977 CU458896	1962307..1963029	58.0853	-0.266906	-1.20322
MAB_1965c	Mab ATCC19977 CU458896	complement(1963026..1963463)	46.5294	-1.04765	-2.06716
MAB_1966c	Mab ATCC19977 CU458896	complement(1963532..1965172)	2172.55	0.21623	1.16169
MAB_1967c	Mab ATCC19977 CU458896	complement(1965169..1966344)	1254.58	-0.0199789	-1.01394
MAB_1968c	Mab ATCC19977 CU458896	complement(1966341..1967228)	453.995	-0.710075	-1.63589
MAB_1969c	Mab ATCC19977 CU458896	complement(1967229..1967849)	3644.35	0.514726	1.42872
MAB_1970	Mab ATCC19977 CU458896	1968040..1969113	21.8819	-2.90466	-7.48843
MAB_1971c	Mab ATCC19977 CU458896	complement(1969085..1970887)	4.30239	-1.46071	-2.75244
MAB_1972c	Mab ATCC19977 CU458896	complement(1970925..1971674)	23.9685	-0.812816	-1.75664
MAB_1973	Mab ATCC19977 CU458896	1971768..1971989	243.839	0.0332115	1.02329
MAB_1974	Mab ATCC19977 CU458896	1972172..1973317	337.164	0.386249	1.30699
MAB_1975	Mab ATCC19977 CU458896	1973341..1974522	21.7816	0.260256	1.19769
MAB_1976	Mab ATCC19977 CU458896	1974542..1975699	9.99827	-0.621046	-1.53799
MAB_1977	Mab ATCC19977 CU458896	1975709..1976443	11.3997	-0.364971	-1.28786
MAB_1978c	Mab ATCC19977 CU458896	complement(1976422..1978233)	201.301	0.613853	1.53034
MAB_1979	Mab ATCC19977 CU458896	1978315..1978710	14.7469	0.924681	1.89826
MAB_1980c	Mab ATCC19977 CU458896	complement(1978711..1979139)	24.7393	0.688672	1.6118
MAB_1981	Mab ATCC19977 CU458896	1979222..1979662	306.642	-0.190407	-1.14109
MAB_1982	Mab ATCC19977 CU458896	1979682..1980953	52.2179	-0.658317	-1.57824
MAB_1983	Mab ATCC19977 CU458896	1980950..1981342	37.0841	-0.28921	-1.22197
MAB_1984	Mab ATCC19977 CU458896	1981659..1982396	332.896	1.48849	2.80596
MAB_1985	Mab ATCC19977 CU458896	1982520..1983818	135.142	-0.646245	-1.56509
MAB_1986	Mab ATCC19977 CU458896	1983828..1984331	36.338	-1.23882	-2.36006
MAB_1987	Mab ATCC19977 CU458896	1984351..1985739	636.76	-1.56645	-2.96174
MAB_1988c	Mab ATCC19977 CU458896	complement(1985749..1987053)	35.8383	-0.413314	-1.33174
[truncated: 2,971 more rows]

## Sheet: ddosRS vs WT 1%
Name	Chromosome	Region	Max group mean	Log₂ fold change	Fold change
dnaA	Mab ATCC19977 CU458896	1..1476	92.0022	0.285731	1.21903
dnaN	Mab ATCC19977 CU458896	2169..3368	156.559	0.54712	1.46117
gidB	Mab ATCC19977 CU458896	complement(5063297..5064001)	30.1803	-0.355191	-1.27915
gnD	Mab ATCC19977 CU458896	3419..4312	45.5098	0.622115	1.53913
MAB_0005	Mab ATCC19977 CU458896	5473..6024	7.08354	-0.466341	-1.3816
MAB_0006	Mab ATCC19977 CU458896	6249..8276	779.063	0.0386873	1.02718
MAB_0007	Mab ATCC19977 CU458896	8409..9620	129.529	0.778531	1.71538
MAB_0008	Mab ATCC19977 CU458896	9620..9847	35.8583	0.00692516	1.00481
MAB_0009	Mab ATCC19977 CU458896	9849..10436	215.668	0.841819	1.79231
MAB_0010c	Mab ATCC19977 CU458896	complement(10485..11699)	23.7812	0.0459784	1.03238
MAB_0011c	Mab ATCC19977 CU458896	complement(11717..12328)	53.5293	0.813346	1.75728
MAB_0012c	Mab ATCC19977 CU458896	complement(12325..12723)	49.8811	0.280773	1.21485
MAB_0013c	Mab ATCC19977 CU458896	complement(13080..13916)	6.24272	0.390449	1.3108
MAB_0014	Mab ATCC19977 CU458896	14060..14284	2.60932	3.55217	11.7303
MAB_0015	Mab ATCC19977 CU458896	14301..14588	9.87402	0.184276	1.13625
MAB_0016	Mab ATCC19977 CU458896	14598..16145	12.5312	0.169473	1.12465
MAB_0017	Mab ATCC19977 CU458896	16690..17262	40.5005	-0.234103	-1.17617
MAB_0018c	Mab ATCC19977 CU458896	complement(17269..18189)	17.7212	0.853177	1.80647
MAB_0019	Mab ATCC19977 CU458896	18389..20908	272.487	0.279914	1.21412
MAB_0020	Mab ATCC19977 CU458896	20919..21860	69.4917	0.750126	1.68194
MAB_0022c	Mab ATCC19977 CU458896	complement(22158..23429)	4.754	0.553747	1.46789
MAB_0023	Mab ATCC19977 CU458896	23501..24418	19.8587	0.185989	1.1376
MAB_0024c	Mab ATCC19977 CU458896	complement(24439..24843)	50.8816	0.638191	1.55638
MAB_0025	Mab ATCC19977 CU458896	25003..25539	269.128	-0.286232	-1.21945
MAB_0026	Mab ATCC19977 CU458896	25546..26409	82.166	-0.414454	-1.33279
MAB_0027c	Mab ATCC19977 CU458896	complement(26466..27365)	16.5039	0.62159	1.53857
MAB_0028c	Mab ATCC19977 CU458896	complement(27424..27849)	57.6071	0.769913	1.70517
MAB_0029c	Mab ATCC19977 CU458896	complement(28004..28267)	924.231	1.32803	2.5106
MAB_0030	Mab ATCC19977 CU458896	28387..28584	24.3645	-0.57672	-1.49145
MAB_0031	Mab ATCC19977 CU458896	28599..29315	18.0601	-0.520803	-1.43475
MAB_0032	Mab ATCC19977 CU458896	29373..30047	37.9163	-0.536562	-1.45051
MAB_0033c	Mab ATCC19977 CU458896	complement(30054..31940)	50.7269	-0.0168813	-1.01177
MAB_0034c	Mab ATCC19977 CU458896	complement(31940..33202)	73.2561	-0.0776754	-1.05532
MAB_0035c	Mab ATCC19977 CU458896	complement(33199..34713)	30.7701	-0.182543	-1.13488
MAB_0036c	Mab ATCC19977 CU458896	complement(34710..36167)	60.289	-0.0373921	-1.02626
MAB_0037c	Mab ATCC19977 CU458896	complement(36164..37669)	141.552	-0.234439	-1.17645
MAB_0038c	Mab ATCC19977 CU458896	complement(37666..38193)	576.533	0.587669	1.50282
MAB_0039c	Mab ATCC19977 CU458896	complement(38299..39657)	188.441	0.360564	1.28393
MAB_0042	Mab ATCC19977 CU458896	40490..41104	13.8421	0.283007	1.21673
MAB_0043	Mab ATCC19977 CU458896	41104..42270	15.665	0.109973	1.07921
MAB_0044	Mab ATCC19977 CU458896	42309..42746	10.9913	0.321247	1.24941
MAB_0045	Mab ATCC19977 CU458896	42883..43470	7.16802	-0.609076	-1.52528
MAB_0046	Mab ATCC19977 CU458896	43895..44203	0.328678	-0.545026	-1.45905
MAB_0047	Mab ATCC19977 CU458896	44209..45741	1.55688	-1.23466	-2.35326
MAB_0048	Mab ATCC19977 CU458896	45807..46100	5.69987	-1.04568	-2.06434
MAB_0049	Mab ATCC19977 CU458896	46123..46413	19.37	-1.62854	-3.092
MAB_0050c	Mab ATCC19977 CU458896	complement(46480..46815)	124.059	0.8618	1.8173
MAB_0051	Mab ATCC19977 CU458896	46962..48008	31.4015	1.089	2.12726
MAB_0052	Mab ATCC19977 CU458896	48005..48460	2.89539	0.165242	1.12135
MAB_0053c	Mab ATCC19977 CU458896	complement(48482..48982)	5.74206	0.931481	1.90723
MAB_0054c	Mab ATCC19977 CU458896	complement(49020..49490)	2.24368	0.404314	1.32346
MAB_0055c	Mab ATCC19977 CU458896	complement(49640..50524)	15.0908	-0.554626	-1.46879
MAB_0056c	Mab ATCC19977 CU458896	complement(50634..54539)	8.63246	-0.677723	-1.59961
MAB_0057	Mab ATCC19977 CU458896	54576..55313	1.72021	-0.532636	-1.44657
MAB_0058c	Mab ATCC19977 CU458896	complement(55310..56521)	91.2963	-0.0223412	-1.01561
MAB_0059c	Mab ATCC19977 CU458896	complement(56726..57058)	0.304989	-0.545026	-1.45905
MAB_0060	Mab ATCC19977 CU458896	57232..57879	3.36971	-1.20555	-2.30624
MAB_0061	Mab ATCC19977 CU458896	57885..59072	8.97639	-0.948672	-1.9301
MAB_0062	Mab ATCC19977 CU458896	59120..60523	28.0167	0.547095	1.46114
MAB_0063c	Mab ATCC19977 CU458896	complement(60530..60913)	31.7379	-0.944399	-1.92439
MAB_0064c	Mab ATCC19977 CU458896	complement(61012..62259)	53.629	-0.263505	-1.20039
MAB_0065c	Mab ATCC19977 CU458896	complement(62293..63438)	124.47	0.0663113	1.04704
MAB_0066c	Mab ATCC19977 CU458896	complement(63484..64212)	1.46282	0.0146867	1.01023
MAB_0067	Mab ATCC19977 CU458896	64286..65194	0.710457	0.278562	1.21299
MAB_0068	Mab ATCC19977 CU458896	65270..65908	32.2644	0.090473	1.06472
MAB_0069	Mab ATCC19977 CU458896	65955..67160	72.8867	0.188866	1.13987
MAB_0070	Mab ATCC19977 CU458896	67187..67573	29.5824	0.429203	1.34649
MAB_0071c	Mab ATCC19977 CU458896	complement(67570..68406)	4.18622	-0.943774	-1.92355
MAB_0072c	Mab ATCC19977 CU458896	complement(68434..69264)	1.58881	-0.122708	-1.08878
MAB_0073c	Mab ATCC19977 CU458896	complement(69266..70060)	2.23563	-0.0216478	-1.01512
MAB_0074c	Mab ATCC19977 CU458896	complement(70057..71670)	6.91129	0.26944	1.20534
MAB_0075	Mab ATCC19977 CU458896	71766..72983	7.90507	0.719657	1.64679
MAB_0076	Mab ATCC19977 CU458896	72983..73882	5.41661	0.12575	1.09107
MAB_0077	Mab ATCC19977 CU458896	74058..74909	4.68574	0.427696	1.34508
MAB_0078	Mab ATCC19977 CU458896	74906..75826	1.78487	0.687514	1.61051
MAB_0079c	Mab ATCC19977 CU458896	complement(75823..76080)	0	#NUM!	#NUM!
MAB_0080c	Mab ATCC19977 CU458896	complement(76077..77234)	10.2919	0.79576	1.73599
MAB_0081	Mab ATCC19977 CU458896	77407..79113	2.92344	0.9322	1.90818
MAB_0082c	Mab ATCC19977 CU458896	complement(79114..79803)	74.1104	-0.70752	-1.63299
MAB_0083	Mab ATCC19977 CU458896	79890..80324	10.5272	0.249194	1.18854
MAB_0084	Mab ATCC19977 CU458896	80364..81578	19.3928	-0.525862	-1.43979
MAB_0085c	Mab ATCC19977 CU458896	complement(81453..82013)	4.81398	1.11936	2.1725
MAB_0086	Mab ATCC19977 CU458896	82086..83018	60.3457	1.9633	3.89953
MAB_0087c	Mab ATCC19977 CU458896	complement(83095..84654)	6.24993	-0.211898	-1.15821
MAB_0088c	Mab ATCC19977 CU458896	complement(84707..85846)	63.4759	0.145885	1.10641
MAB_0089c	Mab ATCC19977 CU458896	complement(85846..86763)	243.728	0.582801	1.49775
MAB_0090c	Mab ATCC19977 CU458896	complement(86784..87617)	36.3502	0.113276	1.08168
MAB_0091	Mab ATCC19977 CU458896	88119..92714	216.456	0.237573	1.17901
MAB_0092	Mab ATCC19977 CU458896	92707..94173	112.857	0.221574	1.166
MAB_0093	Mab ATCC19977 CU458896	94636..95418	38.6149	0.70799	1.63353
MAB_0094c	Mab ATCC19977 CU458896	complement(95424..96191)	21.4045	0.814875	1.75915
MAB_0095	Mab ATCC19977 CU458896	96267..96533	7.03703	-0.478234	-1.39304
MAB_0096	Mab ATCC19977 CU458896	96559..97890	8.5397	0.177079	1.13059
MAB_0097	Mab ATCC19977 CU458896	97901..98911	17.0728	0.253536	1.19213
MAB_0098	Mab ATCC19977 CU458896	98956..99549	3.50506	-0.425164	-1.34272
MAB_0099	Mab ATCC19977 CU458896	99546..101108	3.79377	0.40661	1.32557
MAB_0100	Mab ATCC19977 CU458896	101092..101922	5.65195	0.619474	1.53631
MAB_0101	Mab ATCC19977 CU458896	101919..103169	7.87486	0.0263475	1.01843
MAB_0102	Mab ATCC19977 CU458896	103162..103758	3.04857	0.405483	1.32453
MAB_0103	Mab ATCC19977 CU458896	103872..105362	2528.75	-3.55073	-11.7186
MAB_0104	Mab ATCC19977 CU458896	105363..106145	111.484	-3.49352	-11.263
MAB_0105c	Mab ATCC19977 CU458896	complement(106396..107634)	42.0918	-0.770419	-1.70577
MAB_0106c	Mab ATCC19977 CU458896	complement(107679..108866)	30.1778	-0.7075	-1.63297
MAB_0107c	Mab ATCC19977 CU458896	complement(108866..109354)	267.196	-0.493731	-1.40808
MAB_0108c	Mab ATCC19977 CU458896	complement(109422..110027)	7.12271	-0.386828	-1.30752
MAB_0109c	Mab ATCC19977 CU458896	complement(110177..110743)	102.716	0.264562	1.20127
MAB_0110c	Mab ATCC19977 CU458896	complement(110743..111411)	90.1756	-0.21099	-1.15748
MAB_0111c	Mab ATCC19977 CU458896	complement(111415..112071)	28.9844	-0.39527	-1.31519
MAB_0112	Mab ATCC19977 CU458896	112307..113848	52.3285	-0.732851	-1.66192
MAB_0113	Mab ATCC19977 CU458896	113915..114406	152.342	-0.451429	-1.36739
MAB_0114	Mab ATCC19977 CU458896	114403..115518	71.9393	-0.506928	-1.42102
MAB_0115c	Mab ATCC19977 CU458896	complement(115623..116021)	1183.17	0.519758	1.43371
MAB_0116	Mab ATCC19977 CU458896	116943..117110	18.4382	-6.6284e-05	-1.00005
MAB_0117c	Mab ATCC19977 CU458896	complement(117199..117732)	96.7499	0.822014	1.76787
MAB_0118c	Mab ATCC19977 CU458896	complement(117899..118522)	3075.1	0.611226	1.52756
MAB_0119c	Mab ATCC19977 CU458896	complement(118728..118883)	535.161	0.469265	1.3844
MAB_0120	Mab ATCC19977 CU458896	119060..119806	93.8797	-0.405952	-1.32496
MAB_0121	Mab ATCC19977 CU458896	120051..120377	107.463	0.0412534	1.02901
MAB_0122	Mab ATCC19977 CU458896	120459..121622	83.5438	0.0137572	1.00958
MAB_0123	Mab ATCC19977 CU458896	121597..122460	114.433	-0.240296	-1.18123
MAB_0124	Mab ATCC19977 CU458896	122517..123587	42.8625	-0.177023	-1.13055
MAB_0125c	Mab ATCC19977 CU458896	complement(123584..124501)	123.303	1.26868	2.40941
MAB_0126c	Mab ATCC19977 CU458896	complement(124627..125172)	9391.6	1.03265	2.04578
MAB_0127c	Mab ATCC19977 CU458896	complement(125344..125901)	103.017	-0.0405737	-1.02852
MAB_0128c	Mab ATCC19977 CU458896	complement(125920..126861)	45.5517	0.129298	1.09376
MAB_0129c	Mab ATCC19977 CU458896	complement(127155..127907)	9.23898	-0.264355	-1.2011
MAB_0130	Mab ATCC19977 CU458896	127948..128628	58.7595	-0.240478	-1.18138
MAB_0131c	Mab ATCC19977 CU458896	complement(128625..129410)	0.581458	-0.432893	-1.34994
MAB_0132	Mab ATCC19977 CU458896	129546..130472	21.6927	-1.16632	-2.24438
MAB_0133	Mab ATCC19977 CU458896	130436..131155	34.5591	-0.741342	-1.67173
MAB_0134c	Mab ATCC19977 CU458896	complement(131476..133215)	15.8921	0.419305	1.33728
MAB_0135	Mab ATCC19977 CU458896	133293..133502	0.241813	-3.00378	-8.021
MAB_0136	Mab ATCC19977 CU458896	133580..134686	3.18209	0.557892	1.47212
MAB_0137	Mab ATCC19977 CU458896	134683..135246	5.58228	0.153019	1.11189
MAB_0138	Mab ATCC19977 CU458896	135366..135980	37.1566	0.174479	1.12856
MAB_0139c	Mab ATCC19977 CU458896	complement(135937..136827)	32.9459	0.200422	1.14903
MAB_0140c	Mab ATCC19977 CU458896	complement(136824..138371)	28.1459	0.111409	1.08028
MAB_0141c	Mab ATCC19977 CU458896	complement(138368..139402)	15.9947	-0.0960833	-1.06887
MAB_0142c	Mab ATCC19977 CU458896	complement(139399..140937)	26.8917	0.130896	1.09497
MAB_0143c	Mab ATCC19977 CU458896	complement(140934..141794)	26.5932	0.604844	1.52081
MAB_0144c	Mab ATCC19977 CU458896	complement(141791..142663)	19.5699	0.457362	1.37303
MAB_0145c	Mab ATCC19977 CU458896	complement(142855..143487)	25.27	0.00876621	1.00609
MAB_0146	Mab ATCC19977 CU458896	143651..144400	2.50518	-1.78865	-3.45491
MAB_0147c	Mab ATCC19977 CU458896	complement(144411..145154)	116.099	-0.120474	-1.08709
MAB_0148c	Mab ATCC19977 CU458896	complement(145151..146191)	221.269	-0.0331643	-1.02325
MAB_0149c	Mab ATCC19977 CU458896	complement(146195..146566)	316.748	0.695772	1.61975
MAB_0150c	Mab ATCC19977 CU458896	complement(146712..147062)	53.5244	0.281852	1.21575
MAB_0151c	Mab ATCC19977 CU458896	complement(147109..148782)	106.898	0.496419	1.41071
MAB_0152	Mab ATCC19977 CU458896	148859..149305	25.1063	-0.810235	-1.7535
MAB_0153	Mab ATCC19977 CU458896	149348..150604	90.0075	0.0587139	1.04154
MAB_0154	Mab ATCC19977 CU458896	150601..151431	124.416	-0.0442788	-1.03117
MAB_0155	Mab ATCC19977 CU458896	151479..151937	31.0815	0.784568	1.72258
MAB_0156c	Mab ATCC19977 CU458896	complement(151934..153487)	959.507	-3.3779	-10.3956
MAB_0157	Mab ATCC19977 CU458896	153616..154053	22.26	-2.17409	-4.513
MAB_0158c	Mab ATCC19977 CU458896	complement(154064..154777)	12.5885	-0.600464	-1.5162
MAB_0159	Mab ATCC19977 CU458896	154907..155872	6.15046	-0.105569	-1.07592
MAB_0160	Mab ATCC19977 CU458896	155876..156286	8.40167	-0.095185	-1.0682
MAB_0161	Mab ATCC19977 CU458896	156299..157189	16.186	-0.0352588	-1.02474
MAB_0162c	Mab ATCC19977 CU458896	complement(157190..157753)	24.1298	-0.257948	-1.19578
MAB_0163c	Mab ATCC19977 CU458896	complement(157799..158521)	10.8812	0.518503	1.43247
MAB_0164	Mab ATCC19977 CU458896	158566..159339	28.0803	-0.526789	-1.44072
MAB_0165	Mab ATCC19977 CU458896	159387..160193	87.7178	-0.344376	-1.2696
MAB_0166	Mab ATCC19977 CU458896	160194..160958	34.3185	-0.307606	-1.23765
MAB_0167	Mab ATCC19977 CU458896	160955..161773	42.9683	-0.501999	-1.41617
MAB_0168c	Mab ATCC19977 CU458896	complement(161788..163533)	54.0672	-0.219561	-1.16438
MAB_0169c	Mab ATCC19977 CU458896	complement(163739..164554)	127.512	-0.741776	-1.67223
MAB_0170	Mab ATCC19977 CU458896	164830..166068	66.4371	0.147443	1.1076
MAB_0171	Mab ATCC19977 CU458896	166052..168013	94.3403	-0.0167917	-1.01171
MAB_0172	Mab ATCC19977 CU458896	168010..168573	8.22351	0.462222	1.37766
MAB_0173	Mab ATCC19977 CU458896	168570..169484	109.276	0.0849946	1.06068
MAB_0174	Mab ATCC19977 CU458896	169498..171483	54.4883	-0.264321	-1.20107
MAB_0175	Mab ATCC19977 CU458896	171674..172648	252.421	0.452547	1.36845
MAB_0176	Mab ATCC19977 CU458896	172726..173727	990.622	0.251545	1.19048
MAB_0177	Mab ATCC19977 CU458896	173985..174962	5735.77	0.800726	1.74198
MAB_0178	Mab ATCC19977 CU458896	175203..176213	82.1231	0.124344	1.09001
MAB_0179	Mab ATCC19977 CU458896	176517..178430	609.713	-0.381575	-1.30276
MAB_0180	Mab ATCC19977 CU458896	178481..183829	277.561	0.0990808	1.07109
MAB_0181	Mab ATCC19977 CU458896	183845..185398	449.162	0.267721	1.2039
MAB_0182c	Mab ATCC19977 CU458896	complement(185461..185886)	141.852	-0.538093	-1.45205
MAB_0183c	Mab ATCC19977 CU458896	complement(185913..186887)	464.057	-1.66761	-3.17687
MAB_0184c	Mab ATCC19977 CU458896	complement(187043..187225)	3.20817	0.71897	1.64601
MAB_0185c	Mab ATCC19977 CU458896	complement(187307..190522)	33.0959	-0.699954	-1.62445
MAB_0186c	Mab ATCC19977 CU458896	complement(190519..193812)	32.6359	-0.364541	-1.28747
MAB_0187	Mab ATCC19977 CU458896	193996..195162	5.74383	-2.30918	-4.95602
MAB_0188c	Mab ATCC19977 CU458896	complement(195237..195419)	10.9078	1.09705	2.13916
MAB_0189c	Mab ATCC19977 CU458896	complement(195541..198798)	16.9737	-0.251188	-1.19019
MAB_0190c	Mab ATCC19977 CU458896	complement(198847..200739)	19.4217	-0.15901	-1.11652
MAB_0191c	Mab ATCC19977 CU458896	complement(200747..201526)	97.0042	-0.17977	-1.1327
MAB_0192c	Mab ATCC19977 CU458896	complement(201545..203068)	94.8639	-0.139589	-1.10159
MAB_0193c	Mab ATCC19977 CU458896	complement(202975..203388)	18.0099	0.537263	1.45122
MAB_0194	Mab ATCC19977 CU458896	203672..205336	4.33085	0.176061	1.12979
MAB_0195c	Mab ATCC19977 CU458896	complement(205340..206164)	4.55487	-1.88793	-3.70104
MAB_0196c	Mab ATCC19977 CU458896	complement(206233..207666)	0.695999	0.490864	1.40529
MAB_0197	Mab ATCC19977 CU458896	207716..208180	561.087	0.615218	1.53179
MAB_0198	Mab ATCC19977 CU458896	208241..208870	66.9016	-0.281374	-1.21535
MAB_0199	Mab ATCC19977 CU458896	208913..210406	18.7284	-0.3858	-1.30658
MAB_0200c	Mab ATCC19977 CU458896	complement(210360..211040)	16.7032	-0.00792131	-1.00551
MAB_0201c	Mab ATCC19977 CU458896	complement(211043..211930)	98.3782	0.557128	1.47134
MAB_0202c	Mab ATCC19977 CU458896	complement(211878..212816)	15.0882	-0.00276308	-1.00192
MAB_0203c	Mab ATCC19977 CU458896	complement(212809..213600)	97.7752	0.527925	1.44185
MAB_0204c	Mab ATCC19977 CU458896	complement(213610..214128)	80.9164	-0.0849444	-1.06065
MAB_0205c	Mab ATCC19977 CU458896	complement(214125..216113)	16.4163	-0.127118	-1.09211
MAB_0206	Mab ATCC19977 CU458896	216223..217419	112.379	-0.520107	-1.43406
MAB_0207c	Mab ATCC19977 CU458896	complement(217436..218422)	18.4397	0.688576	1.61169
MAB_0208	Mab ATCC19977 CU458896	218525..219028	7.92114	0.38535	1.30618
MAB_0209	Mab ATCC19977 CU458896	219659..223093	9.00304	-0.55301	-1.46714
MAB_0210	Mab ATCC19977 CU458896	223098..223472	127.282	0.320959	1.24916
MAB_0211	Mab ATCC19977 CU458896	223580..224029	200.004	0.461739	1.3772
MAB_0212	Mab ATCC19977 CU458896	224223..224687	28.2816	0.787698	1.72632
MAB_0213c	Mab ATCC19977 CU458896	complement(224804..225715)	47.2728	-0.722439	-1.64997
MAB_0214c	Mab ATCC19977 CU458896	complement(225938..226459)	14.6894	0.0513015	1.0362
MAB_0215	Mab ATCC19977 CU458896	226667..227335	78.9416	-0.672624	-1.59397
MAB_0216	Mab ATCC19977 CU458896	227341..227661	35.1194	-0.943506	-1.9232
MAB_0217c	Mab ATCC19977 CU458896	complement(227683..229566)	159.862	-0.0679397	-1.04822
MAB_0218c	Mab ATCC19977 CU458896	complement(229553..230476)	219.144	0.802039	1.74356
MAB_0219	Mab ATCC19977 CU458896	230893..232164	18.9237	1.67637	3.19623
MAB_0220c	Mab ATCC19977 CU458896	complement(232161..233204)	14.4462	0.00657026	1.00456
MAB_0221c	Mab ATCC19977 CU458896	complement(233621..234670)	0	#NUM!	#NUM!
MAB_0222c	Mab ATCC19977 CU458896	complement(234777..235388)	0	#NUM!	#NUM!
MAB_0223	Mab ATCC19977 CU458896	235501..235665	0	#NUM!	#NUM!
MAB_0224	Mab ATCC19977 CU458896	235665..235976	0	#NUM!	#NUM!
MAB_0225	Mab ATCC19977 CU458896	235976..236137	0	#NUM!	#NUM!
MAB_0226	Mab ATCC19977 CU458896	236137..236853	0	#NUM!	#NUM!
MAB_0227	Mab ATCC19977 CU458896	236850..237158	0	#NUM!	#NUM!
MAB_0228	Mab ATCC19977 CU458896	237158..237334	0	#NUM!	#NUM!
MAB_0229	Mab ATCC19977 CU458896	237313..237867	0	#NUM!	#NUM!
MAB_0230	Mab ATCC19977 CU458896	237901..238659	0	#NUM!	#NUM!
MAB_0231	Mab ATCC19977 CU458896	238662..239084	0	#NUM!	#NUM!
MAB_0232	Mab ATCC19977 CU458896	239081..239464	0	#NUM!	#NUM!
MAB_0233	Mab ATCC19977 CU458896	239529..243512	0.132627	2.49481	5.63654
MAB_0234	Mab ATCC19977 CU458896	243582..243893	0	#NUM!	#NUM!
MAB_0235	Mab ATCC19977 CU458896	243896..244633	0	#NUM!	#NUM!
MAB_0236	Mab ATCC19977 CU458896	244648..244896	0	#NUM!	#NUM!
MAB_0237	Mab ATCC19977 CU458896	244821..245198	0	#NUM!	#NUM!
MAB_0238	Mab ATCC19977 CU458896	245301..245642	0	#NUM!	#NUM!
MAB_0239	Mab ATCC19977 CU458896	245635..245997	0	#NUM!	#NUM!
MAB_0240	Mab ATCC19977 CU458896	245987..246655	0	#NUM!	#NUM!
MAB_0241	Mab ATCC19977 CU458896	246643..247602	0	#NUM!	#NUM!
MAB_0242	Mab ATCC19977 CU458896	247688..247981	0	#NUM!	#NUM!
MAB_0243	Mab ATCC19977 CU458896	247991..249091	0	#NUM!	#NUM!
MAB_0244	Mab ATCC19977 CU458896	249088..249594	0	#NUM!	#NUM!
MAB_0245c	Mab ATCC19977 CU458896	complement(249595..249819)	0	#NUM!	#NUM!
MAB_0246	Mab ATCC19977 CU458896	250100..250534	92.6894	-0.292135	-1.22445
MAB_0247c	Mab ATCC19977 CU458896	complement(250524..251075)	5.15166	0.0590382	1.04177
MAB_0248c	Mab ATCC19977 CU458896	complement(251072..251665)	3.41958	-0.590293	-1.50555
MAB_0249	Mab ATCC19977 CU458896	251779..252003	19.8308	0.350695	1.27517
MAB_0250	Mab ATCC19977 CU458896	252103..253692	132.004	0.362987	1.28609
MAB_0251	Mab ATCC19977 CU458896	253759..254052	39.3394	0.544986	1.45901
MAB_0252	Mab ATCC19977 CU458896	254052..255923	19.9651	-0.270903	-1.20656
MAB_0253	Mab ATCC19977 CU458896	255920..256432	30.8998	0.558843	1.47309
MAB_0254c	Mab ATCC19977 CU458896	complement(256429..257100)	43.753	-0.133649	-1.09706
MAB_0255	Mab ATCC19977 CU458896	257385..258620	47.9869	0.0690281	1.04901
MAB_0256c	Mab ATCC19977 CU458896	complement(258610..259911)	9.04848	-0.531612	-1.44554
MAB_0257c	Mab ATCC19977 CU458896	complement(259932..260312)	56.112	-0.575616	-1.49031
MAB_0258c	Mab ATCC19977 CU458896	complement(260416..261498)	28.0865	-0.0445027	-1.03133
MAB_0259c	Mab ATCC19977 CU458896	complement(261527..262309)	38.199	0.196465	1.14589
MAB_0260	Mab ATCC19977 CU458896	262369..262989	27.7003	0.451926	1.36787
MAB_0261	Mab ATCC19977 CU458896	263053..263985	32.8741	0.12868	1.09329
MAB_0262	Mab ATCC19977 CU458896	263990..265096	21.5141	-0.321565	-1.24969
MAB_0263	Mab ATCC19977 CU458896	265098..265751	26.3998	-0.343905	-1.26919
MAB_0264	Mab ATCC19977 CU458896	265748..266500	4.92296	-1.25524	-2.38707
MAB_0265	Mab ATCC19977 CU458896	266558..267136	63.1711	0.413993	1.33237
MAB_0266c	Mab ATCC19977 CU458896	complement(267133..268092)	4.86648	-0.233417	-1.17562
MAB_0267	Mab ATCC19977 CU458896	268164..268694	98.023	0.0350554	1.0246
MAB_0268	Mab ATCC19977 CU458896	268691..269149	7.3018	-0.177446	-1.13088
MAB_0269c	Mab ATCC19977 CU458896	complement(269212..269547)	0.453399	-4.46344	-22.0612
MAB_0270c	Mab ATCC19977 CU458896	complement(269735..270031)	0.341958	-0.545026	-1.45905
MAB_0271	Mab ATCC19977 CU458896	270714..271286	69.3028	-0.145893	-1.10642
MAB_0272	Mab ATCC19977 CU458896	271283..272170	264.769	-0.349712	-1.27431
MAB_0273c	Mab ATCC19977 CU458896	complement(272306..272554)	24.0497	0.337668	1.26371
MAB_0274c	Mab ATCC19977 CU458896	complement(272701..273252)	140.659	0.187374	1.13869
MAB_0275	Mab ATCC19977 CU458896	273306..274526	9.10809	0.132088	1.09588
MAB_0276	Mab ATCC19977 CU458896	274574..275803	37.074	0.0661717	1.04693
MAB_0277c	Mab ATCC19977 CU458896	complement(275879..277324)	7.33967	-1.49111	-2.81105
MAB_0278c	Mab ATCC19977 CU458896	complement(277369..278244)	9.33298	-0.619341	-1.53617
MAB_0279c	Mab ATCC19977 CU458896	complement(278241..279272)	21.257	0.0951372	1.06817
MAB_0280	Mab ATCC19977 CU458896	279324..280244	69.0309	-0.462885	-1.3783
MAB_0281	Mab ATCC19977 CU458896	280352..281611	34.2568	-0.258071	-1.19588
MAB_0282	Mab ATCC19977 CU458896	281608..282114	47.175	-1.08828	-2.1262
MAB_0283c	Mab ATCC19977 CU458896	complement(282111..282761)	13.1827	0.0505837	1.03568
MAB_0284c	Mab ATCC19977 CU458896	complement(282881..284059)	0.904491	-0.975724	-1.96663
MAB_0285	Mab ATCC19977 CU458896	284155..285129	6.51035	-0.470577	-1.38566
MAB_0286	Mab ATCC19977 CU458896	285255..285785	0.956322	-0.324676	-1.25238
MAB_0287	Mab ATCC19977 CU458896	285782..287347	0.187451	0.397217	1.31696
MAB_0288	Mab ATCC19977 CU458896	287347..288552	0.438131	0.56867	1.48316
MAB_0289	Mab ATCC19977 CU458896	288553..290481	0.791316	0.46144	1.37692
MAB_0290	Mab ATCC19977 CU458896	290478..291860	1.54215	-0.126779	-1.09185
MAB_0291	Mab ATCC19977 CU458896	291987..293840	7.12135	0.0500524	1.0353
MAB_0292c	Mab ATCC19977 CU458896	complement(293736..295022)	3.87748	2.34957	5.09674
MAB_0294	Mab ATCC19977 CU458896	295336..296961	0.437226	0.0585914	1.04145
MAB_0295	Mab ATCC19977 CU458896	296978..298159	0.447027	0.56867	1.48316
MAB_0296	Mab ATCC19977 CU458896	298153..298911	1.00357	-0.176083	-1.12981
MAB_0297	Mab ATCC19977 CU458896	298915..299550	2.12315	0.924598	1.89815
MAB_0298	Mab ATCC19977 CU458896	299547..301403	2.05499	0.451321	1.36729
MAB_0299	Mab ATCC19977 CU458896	301400..302359	26.3954	-0.421218	-1.33906
MAB_0300c	Mab ATCC19977 CU458896	complement(302356..302937)	62.3852	-0.419955	-1.33789
MAB_0301	Mab ATCC19977 CU458896	303030..304238	31.4186	0.221132	1.16565
MAB_0302	Mab ATCC19977 CU458896	304263..305390	9.36855	0.198398	1.14742
MAB_0303	Mab ATCC19977 CU458896	305387..306196	9.71245	0.29303	1.22521
MAB_0304	Mab ATCC19977 CU458896	306257..306592	4.89247	0.567931	1.4824
MAB_0305	Mab ATCC19977 CU458896	306706..307989	163.509	0.657109	1.57692
MAB_0306c	Mab ATCC19977 CU458896	complement(307986..308642)	21.2552	0.0385134	1.02705
MAB_0307c	Mab ATCC19977 CU458896	complement(308674..309408)	67.4162	0.209319	1.15614
MAB_0308c	Mab ATCC19977 CU458896	complement(309438..309986)	20.5343	0.143989	1.10496
MAB_0309	Mab ATCC19977 CU458896	310222..312261	40.8984	-0.488685	-1.40317
MAB_0310c	Mab ATCC19977 CU458896	complement(312258..313568)	83.4337	-0.490726	-1.40515
MAB_0311c	Mab ATCC19977 CU458896	complement(313565..314935)	216.975	-0.804133	-1.7461
MAB_0312c	Mab ATCC19977 CU458896	complement(315003..316277)	31.6633	-0.42671	-1.34417
MAB_0313c	Mab ATCC19977 CU458896	complement(316274..317248)	15.2603	-0.627392	-1.54477
MAB_0314c	Mab ATCC19977 CU458896	complement(317235..317819)	87.1518	-0.598542	-1.51419
MAB_0315	Mab ATCC19977 CU458896	317998..319191	13.4727	0.678255	1.6002
MAB_0316	Mab ATCC19977 CU458896	319205..320026	2.4998	0.534403	1.44834
MAB_0317	Mab ATCC19977 CU458896	320076..320516	250.414	0.295693	1.22747
MAB_0318c	Mab ATCC19977 CU458896	complement(320513..321331)	79.7362	-0.896286	-1.86127
MAB_0319	Mab ATCC19977 CU458896	321428..321772	74.876	0.540853	1.45483
MAB_0320	Mab ATCC19977 CU458896	321765..322373	103.923	0.446402	1.36264
MAB_0321c	Mab ATCC19977 CU458896	complement(322384..323085)	0.669055	0.233755	1.17589
MAB_0322c	Mab ATCC19977 CU458896	complement(323103..323705)	2.04461	1.78131	3.43737
MAB_0323c	Mab ATCC19977 CU458896	complement(323941..324651)	7.35642	-0.0505006	-1.03562
MAB_0324c	Mab ATCC19977 CU458896	complement(324648..325916)	15.6464	-0.711725	-1.63776
MAB_0325c	Mab ATCC19977 CU458896	complement(325992..326576)	4.07982	-0.560441	-1.47472
MAB_0326	Mab ATCC19977 CU458896	326824..327261	12.4053	-0.1642	-1.12054
MAB_0327	Mab ATCC19977 CU458896	327310..328368	3.1648	-0.879779	-1.84009
MAB_0328	Mab ATCC19977 CU458896	328365..329546	33.4774	0.239525	1.1806
MAB_0329	Mab ATCC19977 CU458896	329582..330565	30.3962	-0.335489	-1.26181
MAB_0330	Mab ATCC19977 CU458896	330537..331730	74.5124	-0.604402	-1.52035
MAB_0335	Mab ATCC19977 CU458896	332819..334006	88.6098	-1.4428	-2.71849
MAB_0337c	Mab ATCC19977 CU458896	complement(334320..336143)	197.662	0.533721	1.44766
MAB_0338c	Mab ATCC19977 CU458896	complement(336140..336295)	13.0207	-0.159333	-1.11677
MAB_0339	Mab ATCC19977 CU458896	336332..337369	18.2967	-0.0156557	-1.01091
MAB_0340	Mab ATCC19977 CU458896	337477..338391	18.3143	-0.184339	-1.1363
MAB_0341	Mab ATCC19977 CU458896	338405..339010	8.88243	-0.111202	-1.08013
MAB_0342c	Mab ATCC19977 CU458896	complement(339391..339993)	11.032	-0.55948	-1.47374
MAB_0343	Mab ATCC19977 CU458896	340079..341344	326.665	0.190374	1.14106
MAB_0344	Mab ATCC19977 CU458896	341371..342408	225.11	0.367063	1.28972
MAB_0345	Mab ATCC19977 CU458896	342471..342983	8.80991	0.039838	1.028
MAB_0346	Mab ATCC19977 CU458896	343042..344208	11.5312	-0.23321	-1.17545
MAB_0347	Mab ATCC19977 CU458896	344374..345588	12.3218	0.266915	1.20323
MAB_0348	Mab ATCC19977 CU458896	345585..346640	15.0996	-0.112669	-1.08123
MAB_0349c	Mab ATCC19977 CU458896	complement(346637..347470)	18.9971	-0.362403	-1.28557
MAB_0350	Mab ATCC19977 CU458896	347527..347877	10.8721	0.406333	1.32531
MAB_0351	Mab ATCC19977 CU458896	348158..349621	61.8109	0.0693043	1.04921
MAB_0352	Mab ATCC19977 CU458896	349685..350323	98.9389	-0.131651	-1.09555
MAB_0353	Mab ATCC19977 CU458896	350323..350973	116.616	-0.251571	-1.1905
MAB_0354c	Mab ATCC19977 CU458896	complement(351329..352462)	12.1354	-0.265494	-1.20205
MAB_0355	Mab ATCC19977 CU458896	352611..353936	18.7729	0.638973	1.55722
MAB_0356c	Mab ATCC19977 CU458896	complement(353920..354534)	92.1484	-1.22091	-2.33094
MAB_0357c	Mab ATCC19977 CU458896	complement(354629..355198)	7.31295	0.940139	1.91871
MAB_0358	Mab ATCC19977 CU458896	355347..356009	7.19968	-0.169926	-1.125
MAB_0359	Mab ATCC19977 CU458896	356059..356985	8.3265	-0.57337	-1.488
MAB_0360	Mab ATCC19977 CU458896	357046..357708	9.42085	-1.07412	-2.10544
MAB_0361	Mab ATCC19977 CU458896	357727..358353	19.9235	-0.546334	-1.46037
MAB_0362c	Mab ATCC19977 CU458896	complement(358350..359228)	21.1442	-0.707354	-1.63281
MAB_0363c	Mab ATCC19977 CU458896	complement(359230..360261)	47.7299	-0.514638	-1.42864
MAB_0364c	Mab ATCC19977 CU458896	complement(360258..361160)	32.6729	-0.156857	-1.11486
MAB_0365c	Mab ATCC19977 CU458896	complement(361157..362551)	39.8237	0.147747	1.10784
MAB_0366	Mab ATCC19977 CU458896	362594..363481	10.8428	0.296841	1.22845
MAB_0367c	Mab ATCC19977 CU458896	complement(363450..363890)	14.2447	0.315333	1.2443
MAB_0368	Mab ATCC19977 CU458896	363950..364729	146.743	-0.434212	-1.35117
MAB_0369	Mab ATCC19977 CU458896	364765..366015	51.2272	-0.643994	-1.56265
MAB_0370	Mab ATCC19977 CU458896	366012..367295	55.487	-0.327761	-1.25506
MAB_0371	Mab ATCC19977 CU458896	367297..367977	19.1639	-0.322189	-1.25023
MAB_0372	Mab ATCC19977 CU458896	367974..368942	17.8702	0.0756018	1.0538
MAB_0373	Mab ATCC19977 CU458896	368939..370021	20.3967	-0.0862679	-1.06162
MAB_0374c	Mab ATCC19977 CU458896	complement(370074..371549)	15.0347	-0.369887	-1.29225
MAB_0375	Mab ATCC19977 CU458896	371743..372042	13.8946	0.648726	1.56778
MAB_0376	Mab ATCC19977 CU458896	372039..373199	74.0497	-0.050293	-1.03548
MAB_0377	Mab ATCC19977 CU458896	373238..373849	24.5606	-0.48014	-1.39488
MAB_0378	Mab ATCC19977 CU458896	374045..375274	223.022	-0.680962	-1.60321
MAB_0379	Mab ATCC19977 CU458896	375291..376142	138.455	-1.10037	-2.14409
MAB_0380	Mab ATCC19977 CU458896	376186..377064	28.3656	-0.643489	-1.5621
MAB_0381	Mab ATCC19977 CU458896	377163..377966	21.6007	0.0226725	1.01584
MAB_0382	Mab ATCC19977 CU458896	377959..379473	27.1501	-0.140898	-1.10259
MAB_0383c	Mab ATCC19977 CU458896	complement(379550..380275)	59.6638	-0.678094	-1.60002
MAB_0384	Mab ATCC19977 CU458896	380424..380798	26.9476	-0.528617	-1.44255
MAB_0385	Mab ATCC19977 CU458896	380803..382041	22.9517	-0.163707	-1.12016
MAB_0386c	Mab ATCC19977 CU458896	complement(381942..382781)	22.4281	-0.179723	-1.13267
MAB_0387	Mab ATCC19977 CU458896	382808..383800	25.1602	-1.39517	-2.6302
MAB_0388c	Mab ATCC19977 CU458896	complement(383804..385153)	15.4599	-1.53347	-2.89481
MAB_0389c	Mab ATCC19977 CU458896	complement(385153..386127)	44.9995	-1.27598	-2.42162
MAB_0390c	Mab ATCC19977 CU458896	complement(386124..387263)	21.8713	-1.78997	-3.45808
MAB_0391c	Mab ATCC19977 CU458896	complement(387260..387904)	39.9947	-2.22254	-4.66713
MAB_0392c	Mab ATCC19977 CU458896	complement(387904..389112)	86.3566	-1.25852	-2.39251
MAB_0393	Mab ATCC19977 CU458896	389211..389909	2.85569	0.492712	1.40709
MAB_0394c	Mab ATCC19977 CU458896	complement(389906..391234)	1.14629	-0.328109	-1.25537
MAB_0395c	Mab ATCC19977 CU458896	complement(391327..392151)	9.35596	0.00466892	1.00324
MAB_0396c	Mab ATCC19977 CU458896	complement(392190..392798)	98.9098	0.721578	1.64899
MAB_0397c	Mab ATCC19977 CU458896	complement(392881..393765)	17.3144	0.290227	1.22283
MAB_0398c	Mab ATCC19977 CU458896	complement(393871..395529)	1.83655	-1.10352	-2.14879
MAB_0399c	Mab ATCC19977 CU458896	complement(395526..398771)	3.53556	-0.90448	-1.87187
MAB_0400c	Mab ATCC19977 CU458896	complement(398768..402001)	3.72141	-0.686688	-1.60958
MAB_0401	Mab ATCC19977 CU458896	402198..403433	26.0773	0.20167	1.15003
MAB_0402	Mab ATCC19977 CU458896	403493..404197	19.2318	-0.698909	-1.62328
MAB_0403	Mab ATCC19977 CU458896	404240..404734	4.0009	-0.122939	-1.08895
MAB_0404c	Mab ATCC19977 CU458896	complement(404737..405453)	50.2757	1.73198	3.32184
MAB_0405c	Mab ATCC19977 CU458896	complement(405601..406188)	297.242	0.241114	1.1819
MAB_0406c	Mab ATCC19977 CU458896	complement(406764..407834)	62.2075	-0.775403	-1.71167
MAB_0407c	Mab ATCC19977 CU458896	complement(407836..408798)	90.3823	-0.115651	-1.08346
MAB_0408c	Mab ATCC19977 CU458896	complement(408905..411340)	44.11	-0.0835002	-1.05959
MAB_0409	Mab ATCC19977 CU458896	411579..411917	553.498	1.42703	2.68893
MAB_0410c	Mab ATCC19977 CU458896	complement(412004..413125)	67.9189	0.940113	1.91868
MAB_0411c	Mab ATCC19977 CU458896	complement(413122..414165)	64.0519	0.291507	1.22392
MAB_0412	Mab ATCC19977 CU458896	414224..414385	93.5005	0.745507	1.67656
MAB_0413	Mab ATCC19977 CU458896	414382..414855	29.6025	1.07844	2.11175
MAB_0414	Mab ATCC19977 CU458896	414855..415640	44.0695	0.298739	1.23007
MAB_0415	Mab ATCC19977 CU458896	415647..416492	14.4345	0.372622	1.2947
MAB_0416c	Mab ATCC19977 CU458896	complement(416506..417180)	241.415	0.0889963	1.06363
MAB_0417c	Mab ATCC19977 CU458896	complement(417276..417638)	179.901	-0.365011	-1.28789
MAB_0418	Mab ATCC19977 CU458896	417805..418602	47.3444	-0.726725	-1.65488
MAB_0419	Mab ATCC19977 CU458896	418604..419257	20.1104	-1.34169	-2.53448
MAB_0420	Mab ATCC19977 CU458896	419261..420025	46.9307	-0.290206	-1.22281
MAB_0421	Mab ATCC19977 CU458896	420022..421287	69.9538	-0.11551	-1.08336
MAB_0422c	Mab ATCC19977 CU458896	complement(421261..422223)	28.7147	0.709057	1.63474
MAB_0423c	Mab ATCC19977 CU458896	complement(422256..422777)	214.706	0.990484	1.98685
MAB_0424	Mab ATCC19977 CU458896	423027..423722	197.723	0.294653	1.22659
MAB_0425c	Mab ATCC19977 CU458896	complement(423824..425800)	169.21	1.70276	3.25523
MAB_0426	Mab ATCC19977 CU458896	425984..427603	45.1556	0.271268	1.20687
MAB_0427	Mab ATCC19977 CU458896	427600..428571	36.1003	-0.227718	-1.17098
MAB_0428	Mab ATCC19977 CU458896	428564..429478	30.7343	0.416067	1.33429
MAB_0429	Mab ATCC19977 CU458896	429479..431128	30.3761	-0.284721	-1.21817
MAB_0430	Mab ATCC19977 CU458896	431153..431896	6.34759	-0.808459	-1.75134
MAB_0431c	Mab ATCC19977 CU458896	complement(432312..433193)	101.101	-0.239087	-1.18025
MAB_0432	Mab ATCC19977 CU458896	433577..434650	18.5859	0.250362	1.18951
MAB_0433	Mab ATCC19977 CU458896	434647..435723	0.981219	0.763648	1.69778
MAB_0434c	Mab ATCC19977 CU458896	complement(436073..437515)	20.1802	0.810325	1.75361
MAB_0435c	Mab ATCC19977 CU458896	complement(437653..437910)	25.3903	-0.336911	-1.26305
MAB_0436	Mab ATCC19977 CU458896	437973..438659	1.18267	-0.132234	-1.09599
MAB_0437c	Mab ATCC19977 CU458896	complement(438800..439024)	106.46	0.435547	1.35242
MAB_0438c	Mab ATCC19977 CU458896	complement(439216..439995)	24.3118	0.928287	1.90302
MAB_0439	Mab ATCC19977 CU458896	440129..440347	25.97	-0.399659	-1.3192
MAB_0440	Mab ATCC19977 CU458896	440972..441691	293.117	-0.389851	-1.31026
MAB_0441	Mab ATCC19977 CU458896	441744..442985	421.21	-0.5723	-1.48689
MAB_0442	Mab ATCC19977 CU458896	442912..444213	26.1314	-0.841111	-1.79143
MAB_0443	Mab ATCC19977 CU458896	444200..446431	12.8888	0.398205	1.31787
MAB_0444	Mab ATCC19977 CU458896	446428..446895	9.28314	0.684553	1.6072
MAB_0445	Mab ATCC19977 CU458896	447133..448278	32.746	0.0299603	1.02098
MAB_0446c	Mab ATCC19977 CU458896	complement(449031..449261)	176.743	0.0598304	1.04234
MAB_0447c	Mab ATCC19977 CU458896	complement(449973..450638)	23.1841	0.890938	1.85438
MAB_0448c	Mab ATCC19977 CU458896	complement(451086..451289)	11.9484	-0.590724	-1.506
MAB_0449	Mab ATCC19977 CU458896	451320..453260	186.806	0.257676	1.19555
MAB_0450c	Mab ATCC19977 CU458896	complement(453419..454726)	19.0761	0.22548	1.16917
MAB_0451c	Mab ATCC19977 CU458896	complement(454723..455823)	94.8275	0.167177	1.12286
MAB_0452c	Mab ATCC19977 CU458896	complement(455935..456384)	299.941	0.300091	1.23122
MAB_0453c	Mab ATCC19977 CU458896	complement(456455..457009)	1.46395	-0.0078668	-1.00547
MAB_0454c	Mab ATCC19977 CU458896	complement(457056..457262)	0.735952	-1.09763	-2.14002
MAB_0455	Mab ATCC19977 CU458896	457447..457923	0.861566	3.04415	8.2486
MAB_0456	Mab ATCC19977 CU458896	458019..458303	0.178178	-3.00378	-8.021
MAB_0457	Mab ATCC19977 CU458896	458467..458868	0.884241	-0.0767364	-1.05463
MAB_0458	Mab ATCC19977 CU458896	458862..459635	1.31216	-1.88683	-3.69822
MAB_0459c	Mab ATCC19977 CU458896	complement(459667..460533)	4.39279	0.108829	1.07835
MAB_0460	Mab ATCC19977 CU458896	460694..461134	0.806043	-1.35385	-2.55594
MAB_0461	Mab ATCC19977 CU458896	461243..461578	1.05793	-2.28212	-4.86394
MAB_0462c	Mab ATCC19977 CU458896	complement(461664..462305)	12.4974	-0.964694	-1.95165
MAB_0463c	Mab ATCC19977 CU458896	complement(462397..463935)	26.0668	-0.40153	-1.32091
MAB_0464	Mab ATCC19977 CU458896	464038..464532	15.5933	-1.13875	-2.2019
MAB_0465	Mab ATCC19977 CU458896	464652..464993	44.8414	-0.564181	-1.47855
MAB_0466	Mab ATCC19977 CU458896	464987..465391	20.4377	-0.326587	-1.25404
MAB_0467	Mab ATCC19977 CU458896	465388..465900	0.801106	0.873948	1.83267
MAB_0468	Mab ATCC19977 CU458896	466096..466656	3.43969	-0.254813	-1.19318
MAB_0469c	Mab ATCC19977 CU458896	complement(466711..466995)	6.4144	0.0947998	1.06792
MAB_0470c	Mab ATCC19977 CU458896	complement(467406..468275)	181.932	0.776461	1.71292
MAB_0471	Mab ATCC19977 CU458896	468886..469662	1.63387	-0.148398	-1.10834
MAB_0472	Mab ATCC19977 CU458896	469659..470243	0.702508	0.399994	1.3195
MAB_0473	Mab ATCC19977 CU458896	470283..470489	3.43444	-0.227818	-1.17106
MAB_0474	Mab ATCC19977 CU458896	470549..470815	1.31932	0.967148	1.95497
MAB_0475	Mab ATCC19977 CU458896	470769..471158	0	#NUM!	#NUM!
MAB_0476c	Mab ATCC19977 CU458896	complement(471186..471803)	5.66969	0.0533642	1.03768
MAB_0477	Mab ATCC19977 CU458896	472009..472470	14.1056	1.52647	2.8808
MAB_0478	Mab ATCC19977 CU458896	472467..475397	12.0384	1.05685	2.08039
MAB_0479	Mab ATCC19977 CU458896	475516..475956	17.9632	0.0165113	1.01151
MAB_0480	Mab ATCC19977 CU458896	476024..477118	8.79303	1.19359	2.28721
MAB_0481c	Mab ATCC19977 CU458896	complement(477131..477499)	110.1	1.4151	2.66679
MAB_0482c	Mab ATCC19977 CU458896	complement(477496..478416)	16.4307	0.147878	1.10794
MAB_0483c	Mab ATCC19977 CU458896	complement(478458..479093)	5.03016	-0.923387	-1.89656
MAB_0484	Mab ATCC19977 CU458896	479243..480202	111.347	-0.279325	-1.21363
MAB_0485	Mab ATCC19977 CU458896	480294..481397	26.8163	-0.522699	-1.43664
MAB_0486c	Mab ATCC19977 CU458896	complement(481394..483703)	10.5518	0.00404552	1.00281
MAB_0487	Mab ATCC19977 CU458896	484045..484248	5380.85	0.786652	1.72507
MAB_0488	Mab ATCC19977 CU458896	484354..484992	133.19	-0.542087	-1.45608
MAB_0489	Mab ATCC19977 CU458896	485179..487971	195.287	-0.269265	-1.20519
MAB_0490c	Mab ATCC19977 CU458896	complement(487968..489527)	35.1233	-0.767367	-1.70216
MAB_0491	Mab ATCC19977 CU458896	489621..490826	16.169	-0.49815	-1.4124
MAB_0492	Mab ATCC19977 CU458896	491095..491610	16.7254	0.330387	1.25735
MAB_0493	Mab ATCC19977 CU458896	491750..492895	12.0903	0.323805	1.25163
MAB_0494	Mab ATCC19977 CU458896	492892..494049	9.25279	-0.075531	-1.05375
MAB_0495c	Mab ATCC19977 CU458896	complement(493989..494411)	62.5958	0.654042	1.57357
MAB_0496c	Mab ATCC19977 CU458896	complement(494670..495362)	21.2502	0.157866	1.11564
MAB_0497	Mab ATCC19977 CU458896	495529..496275	302.237	-1.02113	-2.02951
MAB_0498c	Mab ATCC19977 CU458896	complement(496272..496706)	3.50212	-0.589433	-1.50466
MAB_0499	Mab ATCC19977 CU458896	496789..497349	2.62503	-0.361394	-1.28467
MAB_0500c	Mab ATCC19977 CU458896	complement(497346..497909)	21.2487	-0.441797	-1.35829
MAB_0501c	Mab ATCC19977 CU458896	complement(497906..499552)	35.6421	-0.0900828	-1.06443
MAB_0502c	Mab ATCC19977 CU458896	complement(499563..501353)	6.52329	0.504251	1.41839
MAB_0503	Mab ATCC19977 CU458896	501424..502356	33.7911	1.1855	2.27443
MAB_0504c	Mab ATCC19977 CU458896	complement(502312..502710)	85.0163	-0.336267	-1.26249
MAB_0505c	Mab ATCC19977 CU458896	complement(502707..503405)	46.2039	-0.574696	-1.48936
MAB_0506	Mab ATCC19977 CU458896	503543..503842	0.782795	1.346	2.54206
MAB_0507	Mab ATCC19977 CU458896	503821..505206	37.5909	0.0208427	1.01455
MAB_0508c	Mab ATCC19977 CU458896	complement(505214..506473)	6.64985	0.190382	1.14107
MAB_0509c	Mab ATCC19977 CU458896	complement(506470..507822)	36.5936	-0.147085	-1.10733
MAB_0510c	Mab ATCC19977 CU458896	complement(507819..511847)	20.0148	-0.117348	-1.08474
MAB_0511c	Mab ATCC19977 CU458896	complement(512016..512981)	29.1725	0.362625	1.28576
MAB_0512	Mab ATCC19977 CU458896	513383..514678	5.44639	-1.28344	-2.43419
MAB_0513	Mab ATCC19977 CU458896	514762..516351	5.50172	0.805322	1.74754
MAB_0514	Mab ATCC19977 CU458896	516348..517313	20.8462	0.80647	1.74893
MAB_0515	Mab ATCC19977 CU458896	517383..517802	64.9267	-0.521948	-1.43589
MAB_0516c	Mab ATCC19977 CU458896	complement(517837..518358)	27.7802	1.18475	2.27325
MAB_0517	Mab ATCC19977 CU458896	518473..519153	9.24641	0.18064	1.13339
MAB_0518c	Mab ATCC19977 CU458896	complement(519150..519638)	321.402	0.891089	1.85458
MAB_0519	Mab ATCC19977 CU458896	519729..521126	21.7216	-0.702932	-1.62781
MAB_0520	Mab ATCC19977 CU458896	521126..522199	9.03083	-0.794488	-1.73446
MAB_0521	Mab ATCC19977 CU458896	522247..523137	3.76153	-0.351025	-1.27547
MAB_0522c	Mab ATCC19977 CU458896	complement(523130..524626)	9.8712	-0.617515	-1.53423
MAB_0523	Mab ATCC19977 CU458896	524750..525331	176.86	-0.0821575	-1.0586
MAB_0524c	Mab ATCC19977 CU458896	complement(525328..525936)	23.2641	-0.650501	-1.56971
MAB_0525c	Mab ATCC19977 CU458896	complement(525940..526689)	42.8589	-0.613376	-1.52983
MAB_0526c	Mab ATCC19977 CU458896	complement(526714..527745)	16.5333	-0.177771	-1.13113
MAB_0527c	Mab ATCC19977 CU458896	complement(527745..528938)	24.1919	0.225452	1.16914
MAB_0528c	Mab ATCC19977 CU458896	complement(528938..529903)	25.4651	0.413891	1.33227
MAB_0529c	Mab ATCC19977 CU458896	complement(530372..531190)	10.7266	-0.326776	-1.25421
MAB_0530	Mab ATCC19977 CU458896	531253..531915	18.8417	-0.714689	-1.64113
MAB_0531c	Mab ATCC19977 CU458896	complement(531912..533480)	23.8356	0.610997	1.52731
MAB_0532	Mab ATCC19977 CU458896	533689..534114	47.1331	0.979033	1.97114
MAB_0533	Mab ATCC19977 CU458896	534287..536539	327.043	-0.265677	-1.2022
MAB_0534	Mab ATCC19977 CU458896	536541..537155	158.122	0.0832931	1.05943
MAB_0535	Mab ATCC19977 CU458896	537152..538204	30.5745	-0.0401313	-1.02821
MAB_0536	Mab ATCC19977 CU458896	538201..538581	58.9109	-0.780544	-1.71778
MAB_0537	Mab ATCC19977 CU458896	538584..539102	13.0132	-0.0334258	-1.02344
MAB_0538	Mab ATCC19977 CU458896	539102..539569	2.38713	-0.0519852	-1.03669
MAB_0539	Mab ATCC19977 CU458896	539640..541121	12.1641	-0.0758478	-1.05398
MAB_0540	Mab ATCC19977 CU458896	541276..542256	22.8614	0.253144	1.1918
MAB_0541	Mab ATCC19977 CU458896	542296..543228	140.198	0.569334	1.48384
MAB_0542	Mab ATCC19977 CU458896	543238..543663	363.558	1.0972	2.13939
MAB_0543	Mab ATCC19977 CU458896	543666..544481	81.8963	0.135266	1.0983
MAB_0544	Mab ATCC19977 CU458896	544546..546048	82.42	0.546977	1.46102
MAB_0545	Mab ATCC19977 CU458896	546212..546556	768.04	0.105974	1.07622
MAB_0546	Mab ATCC19977 CU458896	546836..549370	618.162	0.0725523	1.05158
MAB_0547c	Mab ATCC19977 CU458896	complement(549539..550531)	16.8246	-0.470776	-1.38585
MAB_0548c	Mab ATCC19977 CU458896	complement(550528..551313)	7.49435	-0.957348	-1.94174
MAB_0549c	Mab ATCC19977 CU458896	complement(551313..552365)	8.77691	-0.724907	-1.65279
MAB_0550	Mab ATCC19977 CU458896	552848..553054	732.594	0.683239	1.60574
MAB_0551	Mab ATCC19977 CU458896	553076..553864	258.602	-0.363011	-1.28611
MAB_0552c	Mab ATCC19977 CU458896	complement(553948..555288)	99.1	-0.494313	-1.40865
MAB_0553c	Mab ATCC19977 CU458896	complement(555285..555602)	91.5722	0.303243	1.23392
MAB_0554	Mab ATCC19977 CU458896	555646..556446	5.19852	0.136794	1.09946
MAB_0555	Mab ATCC19977 CU458896	556451..557890	3.80855	0.0272266	1.01905
MAB_0557	Mab ATCC19977 CU458896	558162..559118	12.6819	-0.673065	-1.59446
MAB_0558c	Mab ATCC19977 CU458896	complement(559115..559957)	17.9509	-0.857301	-1.81165
MAB_0559	Mab ATCC19977 CU458896	559984..560598	80.7615	0.878806	1.83885
MAB_0560	Mab ATCC19977 CU458896	560749..562293	206.719	0.229658	1.17256
MAB_0561	Mab ATCC19977 CU458896	562439..563185	240.172	-0.247056	-1.18678
MAB_0562c	Mab ATCC19977 CU458896	complement(563182..564267)	70.711	0.22302	1.16717
MAB_0563	Mab ATCC19977 CU458896	564317..564865	34.5413	0.523123	1.43706
MAB_0564c	Mab ATCC19977 CU458896	complement(564855..566276)	71.6001	-1.22229	-2.33316
MAB_0565c	Mab ATCC19977 CU458896	complement(566329..566694)	106.191	1.52943	2.88672
MAB_0566c	Mab ATCC19977 CU458896	complement(566777..567232)	7.90664	-0.419732	-1.33768
MAB_0567c	Mab ATCC19977 CU458896	complement(567309..567992)	241.962	0.381731	1.3029
MAB_0568	Mab ATCC19977 CU458896	568372..568860	1890.71	0.218456	1.16349
MAB_0569	Mab ATCC19977 CU458896	568895..569527	313.268	-0.153302	-1.11211
MAB_0570	Mab ATCC19977 CU458896	569524..570000	214.407	-0.361693	-1.28493
MAB_0571	Mab ATCC19977 CU458896	570012..571451	91.2642	-0.292962	-1.22515
MAB_0572	Mab ATCC19977 CU458896	571441..572388	45.799	-0.551197	-1.4653
MAB_0573	Mab ATCC19977 CU458896	572473..573471	22.8021	0.24208	1.1827
MAB_0574c	Mab ATCC19977 CU458896	complement(573468..574184)	10.1986	-0.552695	-1.46682
MAB_0575c	Mab ATCC19977 CU458896	complement(574203..575033)	19.9823	-1.07498	-2.10669
MAB_0576c	Mab ATCC19977 CU458896	complement(575026..575811)	46.6459	-0.908585	-1.8772
MAB_0577c	Mab ATCC19977 CU458896	complement(575849..576727)	38.6488	-0.74014	-1.67034
MAB_0578c	Mab ATCC19977 CU458896	complement(576842..579376)	25.0999	-0.584769	-1.4998
MAB_0579c	Mab ATCC19977 CU458896	complement(579433..580110)	21.9079	0.260701	1.19806
MAB_0580	Mab ATCC19977 CU458896	580318..582465	4.46813	-0.0889731	-1.06361
MAB_0581c	Mab ATCC19977 CU458896	complement(582445..582744)	18.7889	-0.158272	-1.11595
MAB_0582c	Mab ATCC19977 CU458896	complement(582961..583506)	28.4595	-0.191969	-1.14232
MAB_0583c	Mab ATCC19977 CU458896	complement(583503..584555)	12.8236	0.644891	1.56362
MAB_0584	Mab ATCC19977 CU458896	584833..586035	15.1962	-0.303248	-1.23392
MAB_0585	Mab ATCC19977 CU458896	586076..586978	64.8958	0.0675662	1.04795
MAB_0586	Mab ATCC19977 CU458896	586993..587574	46.2436	0.167792	1.12334
MAB_0587	Mab ATCC19977 CU458896	587955..589211	49.0032	-0.0379659	-1.02667
MAB_0588c	Mab ATCC19977 CU458896	complement(589218..590330)	7.80189	-0.502446	-1.41661
MAB_0589	Mab ATCC19977 CU458896	590474..591232	33.5193	-0.0577127	-1.04081
MAB_0590c	Mab ATCC19977 CU458896	complement(591249..592520)	32.0573	-0.214197	-1.16006
MAB_0591	Mab ATCC19977 CU458896	592667..593092	8.40677	1.33397	2.52096
MAB_0592c	Mab ATCC19977 CU458896	complement(593107..593481)	54.9786	-0.578495	-1.49329
MAB_0593c	Mab ATCC19977 CU458896	complement(593504..594457)	8.30796	0.396101	1.31595
MAB_0594c	Mab ATCC19977 CU458896	complement(594454..595419)	7.41209	-0.162411	-1.11916
MAB_0595c	Mab ATCC19977 CU458896	complement(595416..596576)	15.221	0.506088	1.42019
MAB_0596c	Mab ATCC19977 CU458896	complement(596576..598168)	3.68547	0.511148	1.42518
MAB_0597	Mab ATCC19977 CU458896	598226..599419	37.5539	-0.46618	-1.38145
MAB_0598	Mab ATCC19977 CU458896	599420..600208	20.5955	-0.56578	-1.48019
MAB_0599	Mab ATCC19977 CU458896	600259..600915	23.0329	-0.0176328	-1.0123
MAB_0600	Mab ATCC19977 CU458896	600927..602075	105.716	-0.250819	-1.18988
MAB_0601	Mab ATCC19977 CU458896	602101..602397	38.8122	-0.0100401	-1.00698
MAB_0602c	Mab ATCC19977 CU458896	complement(602394..602726)	3.3498	0.40446	1.32359
MAB_0603c	Mab ATCC19977 CU458896	complement(602846..603919)	6.80859	-0.572295	-1.48689
MAB_0604c	Mab ATCC19977 CU458896	complement(603916..604665)	10.2916	-0.0594002	-1.04203
MAB_0605c	Mab ATCC19977 CU458896	complement(604662..605543)	9.38555	0.580333	1.49519
MAB_0606c	Mab ATCC19977 CU458896	complement(605547..606305)	12.5309	0.254923	1.19327
MAB_0607	Mab ATCC19977 CU458896	606400..607182	3.50212	-0.439532	-1.35616
MAB_0608	Mab ATCC19977 CU458896	607186..608097	8.46345	-0.332671	-1.25934
MAB_0609c	Mab ATCC19977 CU458896	complement(608171..608659)	10.0731	-0.606732	-1.52281
MAB_0610	Mab ATCC19977 CU458896	608677..609063	46.3193	-0.646693	-1.56558
MAB_0611	Mab ATCC19977 CU458896	609179..610432	11.3386	0.0851411	1.06079
MAB_0612c	Mab ATCC19977 CU458896	complement(610480..611640)	3.89275	-0.745133	-1.67613
MAB_0613	Mab ATCC19977 CU458896	611858..613117	71.1504	0.397663	1.31737
MAB_0614	Mab ATCC19977 CU458896	613140..614201	19.9871	-0.207414	-1.15462
MAB_0615	Mab ATCC19977 CU458896	614211..615374	41.9246	-0.0296012	-1.02073
MAB_0616	Mab ATCC19977 CU458896	615371..616321	18.2618	-0.249077	-1.18845
MAB_0617	Mab ATCC19977 CU458896	616318..616710	21.0617	-0.601115	-1.51689
MAB_0618	Mab ATCC19977 CU458896	616707..617870	23.5144	-0.367711	-1.2903
MAB_0619	Mab ATCC19977 CU458896	617949..618674	13.6666	0.276415	1.21118
MAB_0620c	Mab ATCC19977 CU458896	complement(618734..619258)	14.8731	0.374585	1.29647
MAB_0621c	Mab ATCC19977 CU458896	complement(619367..620224)	38.8253	-0.31374	-1.24293
MAB_0622c	Mab ATCC19977 CU458896	complement(620234..621913)	6.68008	-0.437947	-1.35468
MAB_0623	Mab ATCC19977 CU458896	622050..623651	10.4287	-0.976947	-1.9683
MAB_0624	Mab ATCC19977 CU458896	623644..624429	28.6207	0.0125494	1.00874
MAB_0625	Mab ATCC19977 CU458896	624440..625348	76.4783	0.0119582	1.00832
MAB_0626	Mab ATCC19977 CU458896	625350..626429	80.7319	-0.148725	-1.10859
MAB_0627c	Mab ATCC19977 CU458896	complement(626377..626625)	0.471563	0.383247	1.30427
MAB_0628	Mab ATCC19977 CU458896	626816..629941	37.8175	0.138108	1.10046
MAB_0629	Mab ATCC19977 CU458896	629965..630114	170.285	-0.448213	-1.36435
MAB_0630	Mab ATCC19977 CU458896	630121..632037	77.8813	0.266659	1.20302
MAB_0631c	Mab ATCC19977 CU458896	complement(632034..632360)	6.67758	-0.493644	-1.408
MAB_0632c	Mab ATCC19977 CU458896	complement(632357..632650)	13.1797	0.496342	1.41063
MAB_0633c	Mab ATCC19977 CU458896	complement(632647..633225)	20.0769	0.846018	1.79753
MAB_0634c	Mab ATCC19977 CU458896	complement(633222..634823)	18.0673	0.985925	1.98058
MAB_0635c	Mab ATCC19977 CU458896	complement(634820..635284)	19.1911	0.899268	1.86512
MAB_0636c	Mab ATCC19977 CU458896	complement(635281..638130)	12.9161	0.649444	1.56856
MAB_0637c	Mab ATCC19977 CU458896	complement(638217..640403)	14.4889	-0.785295	-1.72344
MAB_0638c	Mab ATCC19977 CU458896	complement(640410..641297)	97.73	-0.291508	-1.22392
MAB_0639c	Mab ATCC19977 CU458896	complement(641294..642007)	85.3457	-0.294191	-1.2262
MAB_0640c	Mab ATCC19977 CU458896	complement(642080..643273)	11.313	-0.659039	-1.57903
MAB_0641	Mab ATCC19977 CU458896	643391..644188	16.6724	-0.3042	-1.23473
MAB_0642	Mab ATCC19977 CU458896	644204..644581	24.9873	-0.655679	-1.57536
MAB_0643	Mab ATCC19977 CU458896	644843..645757	30.6904	-0.0070547	-1.0049
MAB_0644c	Mab ATCC19977 CU458896	complement(645754..646254)	40.3408	-0.528845	-1.44277
MAB_0645c	Mab ATCC19977 CU458896	complement(646274..647968)	11.744	-0.247498	-1.18715
MAB_0646c	Mab ATCC19977 CU458896	complement(648123..649046)	50.8308	1.52313	2.87413
MAB_0647	Mab ATCC19977 CU458896	649146..649709	9.05627	1.20387	2.30357
MAB_0648	Mab ATCC19977 CU458896	649756..650844	11.8908	-0.667904	-1.58876
MAB_0649c	Mab ATCC19977 CU458896	complement(650835..652010)	8.03762	0.286605	1.21977
MAB_0650	Mab ATCC19977 CU458896	652313..653938	4348.93	-0.943675	-1.92342
MAB_0651c	Mab ATCC19977 CU458896	complement(654110..655093)	228.565	-0.44707	-1.36327
MAB_0652	Mab ATCC19977 CU458896	655298..656521	78.0795	0.0128758	1.00896
MAB_0653	Mab ATCC19977 CU458896	656518..657519	25.6944	-0.090864	-1.06501
MAB_0654	Mab ATCC19977 CU458896	657526..658425	23.5284	-0.162307	-1.11908
MAB_0655	Mab ATCC19977 CU458896	658415..658888	7.49926	-0.229814	-1.17268
MAB_0656	Mab ATCC19977 CU458896	658879..659943	18.405	-0.477777	-1.3926
MAB_0657	Mab ATCC19977 CU458896	659940..660992	22.5692	-0.397025	-1.31679
MAB_0658	Mab ATCC19977 CU458896	660989..661936	14.0343	-0.142415	-1.10375
MAB_0659	Mab ATCC19977 CU458896	662139..663008	3.32701	0.1285	1.09316
MAB_0660	Mab ATCC19977 CU458896	663005..663559	2.7449	0.0236657	1.01654
MAB_0661	Mab ATCC19977 CU458896	663692..665098	1.29929	-0.438859	-1.35553
MAB_0662	Mab ATCC19977 CU458896	665127..665342	0.705287	-4.46344	-22.0612
MAB_0663	Mab ATCC19977 CU458896	665339..669499	1.26921	-0.0265063	-1.01854
MAB_0664	Mab ATCC19977 CU458896	669531..669839	0.328678	-3.91084	-15.0411
MAB_0665	Mab ATCC19977 CU458896	669880..670173	11.7452	-0.870493	-1.82829
MAB_0666	Mab ATCC19977 CU458896	670196..670486	5.44728	1.06822	2.09684
MAB_0667	Mab ATCC19977 CU458896	670543..670767	7.56701	0.264014	1.20081
MAB_0668c	Mab ATCC19977 CU458896	complement(670794..671600)	8.11736	-0.49494	-1.40926
MAB_0669	Mab ATCC19977 CU458896	671768..673174	1.08274	-0.0401598	-1.02823
MAB_0670	Mab ATCC19977 CU458896	673330..674367	10.5202	0.211429	1.15783
MAB_0671	Mab ATCC19977 CU458896	674364..674711	4.72376	0.259175	1.19679
MAB_0672c	Mab ATCC19977 CU458896	complement(675349..676098)	17.8748	-0.528414	-1.44234
MAB_0673	Mab ATCC19977 CU458896	676212..676955	85.9313	-0.557718	-1.47194
MAB_0674	Mab ATCC19977 CU458896	676921..678498	35.3663	-0.74637	-1.67757
MAB_0676c	Mab ATCC19977 CU458896	complement(678470..678874)	62.1907	-0.234129	-1.1762
MAB_0677c	Mab ATCC19977 CU458896	complement(678884..679855)	38.4753	2.00043	4.0012
MAB_0678	Mab ATCC19977 CU458896	679928..680821	3.06729	-0.177356	-1.13081
MAB_0679c	Mab ATCC19977 CU458896	complement(680818..681663)	191.812	0.547882	1.46194
MAB_0680c	Mab ATCC19977 CU458896	complement(681660..683438)	799.903	-0.0270139	-1.0189
MAB_0681	Mab ATCC19977 CU458896	683519..684133	11.147	-0.193753	-1.14373
MAB_0682	Mab ATCC19977 CU458896	684178..685446	17.0469	-0.0421816	-1.02967
MAB_0683c	Mab ATCC19977 CU458896	complement(685466..686266)	23.5201	-1.16169	-2.2372
MAB_0684c	Mab ATCC19977 CU458896	complement(686328..687134)	15.165	-0.562857	-1.47719
MAB_0685	Mab ATCC19977 CU458896	687175..688347	12.1649	0.0540178	1.03815
MAB_0686	Mab ATCC19977 CU458896	688418..689125	73.4455	-0.595606	-1.51111
MAB_0687	Mab ATCC19977 CU458896	689144..690562	89.7877	-0.677501	-1.59937
MAB_0688c	Mab ATCC19977 CU458896	complement(690675..691298)	0.976552	-0.365564	-1.28838
MAB_0689	Mab ATCC19977 CU458896	691317..692210	125.645	-0.197207	-1.14648
MAB_0690	Mab ATCC19977 CU458896	692207..694342	67.4936	-0.116412	-1.08404
MAB_0691	Mab ATCC19977 CU458896	694332..695153	30.8885	-0.119845	-1.08662
MAB_0692c	Mab ATCC19977 CU458896	complement(695146..696549)	26.4277	0.518494	1.43246
MAB_0693	Mab ATCC19977 CU458896	696619..697107	73.1169	0.210287	1.15692
MAB_0694	Mab ATCC19977 CU458896	697179..697883	9.43585	-0.286118	-1.21936
MAB_0695	Mab ATCC19977 CU458896	698065..699723	22.0999	-1.24286	-2.36668
MAB_0696c	Mab ATCC19977 CU458896	complement(699720..700370)	31.6697	-0.972335	-1.96201
MAB_0697	Mab ATCC19977 CU458896	700422..700661	359.062	-0.558389	-1.47262
MAB_0698	Mab ATCC19977 CU458896	700658..701335	68.9809	-1.01345	-2.01874
MAB_0699c	Mab ATCC19977 CU458896	complement(701411..702208)	71.5893	-0.940527	-1.91923
MAB_0700c	Mab ATCC19977 CU458896	complement(702205..703212)	31.5364	-0.98172	-1.97482
MAB_0701	Mab ATCC19977 CU458896	703255..704523	20.3283	-0.130324	-1.09454
MAB_0703c	Mab ATCC19977 CU458896	complement(704513..705331)	46.3165	-0.590819	-1.5061
MAB_0704c	Mab ATCC19977 CU458896	complement(705350..706360)	4.2694	-0.574832	-1.4895
MAB_0705	Mab ATCC19977 CU458896	706430..706873	113.188	0.265899	1.20239
MAB_0706c	Mab ATCC19977 CU458896	complement(706870..707988)	25.3677	-0.0295873	-1.02072
MAB_0707	Mab ATCC19977 CU458896	708070..710355	219.872	-0.759559	-1.69297
MAB_0708	Mab ATCC19977 CU458896	710352..712154	86.268	-0.690769	-1.61414
MAB_0709	Mab ATCC19977 CU458896	712154..712795	2.76842	-0.328357	-1.25558
MAB_0710	Mab ATCC19977 CU458896	712831..713433	208.064	0.379011	1.30045
MAB_0711	Mab ATCC19977 CU458896	713466..713852	17.583	-0.135266	-1.0983
MAB_0712c	Mab ATCC19977 CU458896	complement(713849..715165)	12.8398	-0.0834869	-1.05958
MAB_0713	Mab ATCC19977 CU458896	715278..716792	113.662	-0.0211743	-1.01479
MAB_0714c	Mab ATCC19977 CU458896	complement(716789..717319)	4.42257	2.01673	4.04666
MAB_0715c	Mab ATCC19977 CU458896	complement(717394..718407)	17.9786	-0.0750735	-1.05341
MAB_0716c	Mab ATCC19977 CU458896	complement(718466..718930)	132.318	0.23716	1.17867
MAB_0717	Mab ATCC19977 CU458896	719003..719893	317.109	-0.287852	-1.22082
MAB_0718c	Mab ATCC19977 CU458896	complement(719890..720861)	13.409	0.276567	1.21131
MAB_0719	Mab ATCC19977 CU458896	721018..722604	25.8959	0.247257	1.18695
MAB_0720	Mab ATCC19977 CU458896	722601..723626	26.1823	-0.5003	-1.41451
MAB_0721	Mab ATCC19977 CU458896	723626..724567	18.7058	-0.192392	-1.14266
MAB_0722	Mab ATCC19977 CU458896	724564..726210	18.376	-0.646955	-1.56586
MAB_0723c	Mab ATCC19977 CU458896	complement(726207..728180)	2.98407	-0.925714	-1.89962
MAB_0724c	Mab ATCC19977 CU458896	complement(728277..729692)	6.41931	-0.0993431	-1.07129
MAB_0725c	Mab ATCC19977 CU458896	complement(729689..730312)	2.7669	-0.0363459	-1.02551
MAB_0726	Mab ATCC19977 CU458896	730405..731403	8.40388	0.309335	1.23914
MAB_0727	Mab ATCC19977 CU458896	731400..732473	11.2062	0.594352	1.50979
MAB_0728	Mab ATCC19977 CU458896	732525..733613	38.6006	0.292826	1.22504
MAB_0729c	Mab ATCC19977 CU458896	complement(733643..733822)	537.193	1.01984	2.02769
MAB_0730c	Mab ATCC19977 CU458896	complement(733938..735032)	23.4658	-0.17495	-1.12893
MAB_0731	Mab ATCC19977 CU458896	735103..735957	17.9219	0.533884	1.44782
MAB_0732c	Mab ATCC19977 CU458896	complement(736294..736911)	158.833	-0.737954	-1.66781
MAB_0733	Mab ATCC19977 CU458896	737127..737633	141.389	0.697984	1.62224
MAB_0734	Mab ATCC19977 CU458896	737827..738483	51.7395	1.62977	3.09464
MAB_0735	Mab ATCC19977 CU458896	738502..739074	0.5123	1.66036	3.16096
MAB_0736	Mab ATCC19977 CU458896	739144..739680	0.472818	-1.80817	-3.50198
MAB_0737c	Mab ATCC19977 CU458896	complement(739729..740106)	3.41696	0.774059	1.71007
MAB_0738	Mab ATCC19977 CU458896	740133..741002	14.5338	-1.22985	-2.34543
MAB_0739c	Mab ATCC19977 CU458896	complement(741083..741388)	175.745	0.218382	1.16343
MAB_0740c	Mab ATCC19977 CU458896	complement(741391..742224)	745.837	0.534135	1.44807
MAB_0741c	Mab ATCC19977 CU458896	complement(742252..742725)	34.3092	0.306402	1.23662
MAB_0742c	Mab ATCC19977 CU458896	complement(742892..743359)	32.8673	0.705451	1.63065
MAB_0743c	Mab ATCC19977 CU458896	complement(743356..744153)	26.3449	-0.0768949	-1.05475
MAB_0744	Mab ATCC19977 CU458896	744288..745094	77.5239	0.0214368	1.01497
MAB_0745	Mab ATCC19977 CU458896	745117..746007	14.5621	0.252365	1.19116
MAB_0746	Mab ATCC19977 CU458896	746171..747301	17.2412	0.179638	1.1326
MAB_0747	Mab ATCC19977 CU458896	747381..748445	16.6482	0.557811	1.47203
MAB_0748	Mab ATCC19977 CU458896	748442..749350	46.5026	0.39905	1.31864
MAB_0749	Mab ATCC19977 CU458896	749370..750146	108.162	-0.284068	-1.21762
MAB_0750	Mab ATCC19977 CU458896	750206..751132	18.4299	0.243161	1.18358
MAB_0751c	Mab ATCC19977 CU458896	complement(751137..751814)	93.3975	-0.0746088	-1.05308
MAB_0752c	Mab ATCC19977 CU458896	complement(751927..754212)	70.2409	0.206502	1.15389
MAB_0753c	Mab ATCC19977 CU458896	complement(754360..755535)	295.573	-0.108513	-1.07812
MAB_0754c	Mab ATCC19977 CU458896	complement(755542..756549)	2812.33	0.162264	1.11904
MAB_0755c	Mab ATCC19977 CU458896	complement(756736..757029)	9.67251	0.0913816	1.06539
MAB_0756c	Mab ATCC19977 CU458896	complement(757067..757699)	85.1158	-0.0460384	-1.03243
MAB_0757	Mab ATCC19977 CU458896	757774..758790	122.333	-0.398157	-1.31782
MAB_0758	Mab ATCC19977 CU458896	758833..759012	26.0932	0.370918	1.29318
MAB_0759c	Mab ATCC19977 CU458896	complement(759021..759905)	71.6456	0.295306	1.22715
MAB_0760c	Mab ATCC19977 CU458896	complement(759963..760883)	162.597	-0.227103	-1.17048
MAB_0761c	Mab ATCC19977 CU458896	complement(760912..761805)	33.4562	-0.255786	-1.19399
MAB_0762	Mab ATCC19977 CU458896	762060..763208	24.0866	0.0950523	1.0681
MAB_0763c	Mab ATCC19977 CU458896	complement(763205..764062)	110.498	-0.112872	-1.08138
MAB_0764c	Mab ATCC19977 CU458896	complement(764104..764601)	65.9009	1.02178	2.03042
MAB_0765	Mab ATCC19977 CU458896	764705..765163	63.6142	-4.75101	-26.9275
MAB_0766	Mab ATCC19977 CU458896	765218..766120	36.047	-0.0344181	-1.02414
MAB_0767c	Mab ATCC19977 CU458896	complement(766127..767047)	6.75702	0.476247	1.39112
MAB_0768	Mab ATCC19977 CU458896	767157..767849	36.4288	0.547808	1.46186
MAB_0769c	Mab ATCC19977 CU458896	complement(767907..768464)	3.27617	0.143532	1.10461
MAB_0770	Mab ATCC19977 CU458896	768514..768990	16.8621	1.23682	2.35678
MAB_0771c	Mab ATCC19977 CU458896	complement(768994..770919)	0.738245	-0.80975	-1.75291
MAB_0772c	Mab ATCC19977 CU458896	complement(770916..771170)	0.79656	-4.86202	-29.0813
MAB_0773	Mab ATCC19977 CU458896	771436..771936	12.07	0.735058	1.66446
MAB_0774c	Mab ATCC19977 CU458896	complement(772407..772853)	6.7026	-2.14167	-4.41272
MAB_0775	Mab ATCC19977 CU458896	773145..774329	108.546	-1.26641	-2.40562
MAB_0776	Mab ATCC19977 CU458896	774326..774763	65.2729	-1.24556	-2.37111
MAB_0777	Mab ATCC19977 CU458896	774768..774950	57.718	-0.648911	-1.56798
MAB_0778	Mab ATCC19977 CU458896	774953..775534	95.3665	-1.22319	-2.33462
MAB_0779	Mab ATCC19977 CU458896	775545..776084	35.8286	-0.588835	-1.50403
MAB_0780	Mab ATCC19977 CU458896	776038..776340	5.86576	-0.328357	-1.25558
MAB_0781	Mab ATCC19977 CU458896	776477..777121	77.5513	0.569981	1.4845
MAB_0782	Mab ATCC19977 CU458896	777221..777718	621.52	1.10588	2.1523
MAB_0783c	Mab ATCC19977 CU458896	complement(777743..778753)	1.55707	-1.21636	-2.3236
MAB_0785	Mab ATCC19977 CU458896	779916..780749	17.5358	0.155976	1.11418
MAB_0786	Mab ATCC19977 CU458896	780620..781363	15.6301	-0.355027	-1.27901
MAB_0787	Mab ATCC19977 CU458896	781360..781980	6.52329	0.267249	1.20351
MAB_0788	Mab ATCC19977 CU458896	781977..782801	5.78592	-0.240192	-1.18115
MAB_0789	Mab ATCC19977 CU458896	782798..783499	14.3951	0.0742154	1.05279
MAB_0790	Mab ATCC19977 CU458896	783445..784137	32.8279	-0.0426776	-1.03002
MAB_0791	Mab ATCC19977 CU458896	784406..784756	14.0334	-0.022844	-1.01596
MAB_0792	Mab ATCC19977 CU458896	784753..785295	8.86591	0.2565	1.19458
MAB_0793	Mab ATCC19977 CU458896	785292..785609	2.40008	0.198886	1.14781
MAB_0794	Mab ATCC19977 CU458896	785606..786121	5.90473	-0.690323	-1.61365
MAB_0795	Mab ATCC19977 CU458896	786164..786925	27.7894	-0.30799	-1.23798
MAB_0796c	Mab ATCC19977 CU458896	complement(786939..787736)	3.37265	-0.319849	-1.2482
MAB_0797c	Mab ATCC19977 CU458896	complement(787744..788499)	11.0831	-0.583551	-1.49853
MAB_0798c	Mab ATCC19977 CU458896	complement(788496..789029)	5.6106	-0.615698	-1.5323
MAB_0799c	Mab ATCC19977 CU458896	complement(789026..789514)	18.5884	0.0831022	1.05929
MAB_0800	Mab ATCC19977 CU458896	789820..790314	2.66727	-0.703397	-1.62833
MAB_0801	Mab ATCC19977 CU458896	790400..791023	17.6881	1.48448	2.79817
MAB_0802	Mab ATCC19977 CU458896	792345..793214	5.66851	1.62565	3.0858
MAB_0803	Mab ATCC19977 CU458896	793272..795428	2.07172	0.0137453	1.00957
MAB_0804	Mab ATCC19977 CU458896	795448..795723	84.6609	0.543712	1.45772
MAB_0805	Mab ATCC19977 CU458896	796263..796733	29.2925	0.562215	1.47653
MAB_0806	Mab ATCC19977 CU458896	796742..797497	15.2987	0.228128	1.17131
MAB_0807	Mab ATCC19977 CU458896	797731..798792	11.2846	-0.227456	-1.17077
MAB_0808c	Mab ATCC19977 CU458896	complement(799200..799592)	2.19662	-1.3398	-2.53117
MAB_0809c	Mab ATCC19977 CU458896	complement(799712..801196)	5.6081	-0.50697	-1.42106
MAB_0810c	Mab ATCC19977 CU458896	complement(801331..802755)	16.428	-0.55256	-1.46669
MAB_0811	Mab ATCC19977 CU458896	802805..803680	53.5632	-0.00584453	-1.00406
MAB_0812	Mab ATCC19977 CU458896	803711..804463	63.1893	-0.267532	-1.20375
MAB_0813c	Mab ATCC19977 CU458896	complement(804402..805193)	4.35996	-0.18808	-1.13925
MAB_0815	Mab ATCC19977 CU458896	805297..806877	7.01841	1.73862	3.33715
MAB_0816	Mab ATCC19977 CU458896	806879..808387	4.24079	1.34022	2.5319
MAB_0817	Mab ATCC19977 CU458896	808389..809744	6.10476	1.45728	2.7459
MAB_0818	Mab ATCC19977 CU458896	809796..811478	6.73259	1.49032	2.80951
MAB_0819	Mab ATCC19977 CU458896	811475..812275	5.79033	1.31565	2.48914
MAB_0820c	Mab ATCC19977 CU458896	complement(812272..815382)	3.47679	-0.338659	-1.26458
MAB_0821	Mab ATCC19977 CU458896	815549..816907	3.2135	-0.37459	-1.29647
MAB_0822	Mab ATCC19977 CU458896	816945..818138	8.30982	0.540787	1.45477
MAB_0823	Mab ATCC19977 CU458896	818171..819631	3.41568	0.493828	1.40818
MAB_0824	Mab ATCC19977 CU458896	819628..820743	20.1121	-0.118656	-1.08572
MAB_0825	Mab ATCC19977 CU458896	820762..822282	7.54532	-0.458531	-1.37414
MAB_0826c	Mab ATCC19977 CU458896	complement(822326..823216)	43.4856	-0.583331	-1.4983
MAB_0827	Mab ATCC19977 CU458896	823323..824066	363.384	0.366025	1.2888
MAB_0828	Mab ATCC19977 CU458896	824689..825156	82.5447	0.841091	1.7914
MAB_0829	Mab ATCC19977 CU458896	825982..826461	30.5779	1.46491	2.76047
MAB_0830	Mab ATCC19977 CU458896	826921..828015	183.957	0.951811	1.9343
MAB_0831	Mab ATCC19977 CU458896	828025..828462	316.046	-0.0026428	-1.00183
MAB_0832	Mab ATCC19977 CU458896	828532..829158	20.3285	-0.877246	-1.83687
MAB_0833	Mab ATCC19977 CU458896	829155..829925	9.22088	-0.12213	-1.08834
MAB_0834	Mab ATCC19977 CU458896	829922..830734	23.173	-0.346654	-1.27161
MAB_0835c	Mab ATCC19977 CU458896	complement(830731..831375)	16.2183	-0.360243	-1.28364
MAB_0836c	Mab ATCC19977 CU458896	complement(831372..832157)	21.0617	-0.425701	-1.34322
MAB_0837c	Mab ATCC19977 CU458896	complement(832154..833308)	3.69314	-0.25681	-1.19483
MAB_0838c	Mab ATCC19977 CU458896	complement(833305..834375)	2.85051	0.200214	1.14887
MAB_0839c	Mab ATCC19977 CU458896	complement(834368..834844)	12.6773	0.508013	1.42209
MAB_0840c	Mab ATCC19977 CU458896	complement(834841..835296)	7.46745	0.431268	1.34842
MAB_0841	Mab ATCC19977 CU458896	835703..836695	1.30072	0.774059	1.71007
MAB_0842	Mab ATCC19977 CU458896	836685..837731	0.504667	0.757711	1.69081
MAB_0843	Mab ATCC19977 CU458896	837713..838507	1.10773	0.722295	1.6498
MAB_0844	Mab ATCC19977 CU458896	838504..839541	0.961525	1.47818	2.78597
MAB_0845	Mab ATCC19977 CU458896	839584..840675	45.2688	0.390021	1.31041
MAB_0846	Mab ATCC19977 CU458896	840745..841827	20.7625	0.853559	1.80695
MAB_0847c	Mab ATCC19977 CU458896	complement(841816..842985)	20.7029	0.00910929	1.00633
MAB_0848c	Mab ATCC19977 CU458896	complement(843040..843447)	98.8566	1.1445	2.2107
MAB_0849c	Mab ATCC19977 CU458896	complement(843553..843987)	12.6076	-0.702726	-1.62758
MAB_0850	Mab ATCC19977 CU458896	844202..845410	61.7013	-0.129075	-1.09359
MAB_0851	Mab ATCC19977 CU458896	845430..847589	175.57	-0.0930702	-1.06664
MAB_0852	Mab ATCC19977 CU458896	848102..849493	77.942	1.38836	2.61781
MAB_0853	Mab ATCC19977 CU458896	849544..850743	48.5822	1.158	2.23148
MAB_0854	Mab ATCC19977 CU458896	850740..852104	25.9785	0.883748	1.84516
MAB_0855	Mab ATCC19977 CU458896	852107..855238	12.503	0.749577	1.6813
MAB_0856c	Mab ATCC19977 CU458896	complement(855165..855833)	19.0522	-0.374365	-1.29627
MAB_0857	Mab ATCC19977 CU458896	855899..857368	11.4224	0.516901	1.43088
MAB_0858	Mab ATCC19977 CU458896	857370..858365	28.2455	-0.190878	-1.14146
MAB_0859	Mab ATCC19977 CU458896	858407..858892	7.85211	0.341378	1.26697
MAB_0860c	Mab ATCC19977 CU458896	complement(858907..860559)	21.3506	-0.0564657	-1.03992
MAB_0861	Mab ATCC19977 CU458896	860625..861023	155.142	-0.0146461	-1.0102
MAB_0862c	Mab ATCC19977 CU458896	complement(861051..863288)	4.65149	-0.414055	-1.33243
MAB_0863	Mab ATCC19977 CU458896	863352..863525	32.3946	-1.57628	-2.98199
MAB_0864	Mab ATCC19977 CU458896	863530..864042	84.8325	-1.18092	-2.26721
MAB_0865	Mab ATCC19977 CU458896	864027..864506	33.4306	-1.32583	-2.50678
MAB_0866	Mab ATCC19977 CU458896	864503..864931	18.3473	-1.40739	-2.65257
MAB_0867c	Mab ATCC19977 CU458896	complement(864959..865666)	39.0568	0.631878	1.54958
MAB_0868c	Mab ATCC19977 CU458896	complement(865672..866460)	30.2496	-0.0685047	-1.04863
MAB_0869c	Mab ATCC19977 CU458896	complement(866595..867710)	152.193	0.231702	1.17422
MAB_0870c	Mab ATCC19977 CU458896	complement(868192..868446)	12.6629	1.23047	2.34643
MAB_0871c	Mab ATCC19977 CU458896	complement(868453..869445)	11.5291	0.571112	1.48567
MAB_0872	Mab ATCC19977 CU458896	869538..869951	129.331	0.227348	1.17068
MAB_0873	Mab ATCC19977 CU458896	869917..870672	31.2342	0.112046	1.08076
MAB_0874c	Mab ATCC19977 CU458896	complement(870669..871172)	77.4809	-0.804489	-1.74653
MAB_0875c	Mab ATCC19977 CU458896	complement(871169..872836)	46.2445	-0.671866	-1.59313
MAB_0876	Mab ATCC19977 CU458896	872874..873611	84.0152	-0.0818543	-1.05838
MAB_0877c	Mab ATCC19977 CU458896	complement(873685..874146)	149.484	0.040744	1.02864
MAB_0878c	Mab ATCC19977 CU458896	complement(874190..874435)	7.84417	-0.516562	-1.43054
MAB_0879	Mab ATCC19977 CU458896	874529..874960	50.3105	-0.958863	-1.94378
MAB_0880	Mab ATCC19977 CU458896	874995..876305	24.4026	-0.0623592	-1.04417
MAB_0881	Mab ATCC19977 CU458896	876306..877118	18.8632	-0.323328	-1.25121
MAB_0882	Mab ATCC19977 CU458896	877115..877387	66.2195	-0.267604	-1.20381
MAB_0883c	Mab ATCC19977 CU458896	complement(877395..878207)	47.3453	-0.42414	-1.34177
MAB_0884c	Mab ATCC19977 CU458896	complement(878358..878840)	73.0695	0.136141	1.09896
MAB_0885c	Mab ATCC19977 CU458896	complement(878921..879397)	1511.39	0.166001	1.12194
MAB_0886c	Mab ATCC19977 CU458896	complement(879486..879791)	3.48495	-0.521515	-1.43546
MAB_0887c	Mab ATCC19977 CU458896	complement(879788..880381)	6.49719	-0.140102	-1.10198
MAB_0888c	Mab ATCC19977 CU458896	complement(880639..881814)	3.04531	1.24689	2.37329
MAB_0889c	Mab ATCC19977 CU458896	complement(881811..882674)	1.35902	1.02059	2.02875
MAB_0890c	Mab ATCC19977 CU458896	complement(882671..883873)	6.58836	0.494772	1.4091
MAB_0891c	Mab ATCC19977 CU458896	complement(883966..884499)	16.0517	0.265804	1.20231
MAB_0892c	Mab ATCC19977 CU458896	complement(884571..885092)	17.0242	-0.458698	-1.3743
MAB_0893	Mab ATCC19977 CU458896	885296..886501	28.0891	1.31704	2.49155
MAB_0894c	Mab ATCC19977 CU458896	complement(886622..888001)	6.73396	-0.600215	-1.51594
MAB_0895c	Mab ATCC19977 CU458896	complement(887998..889233)	10.1068	-0.934729	-1.91153
MAB_0896c	Mab ATCC19977 CU458896	complement(889230..890234)	8.6403	-0.635037	-1.55298
MAB_0897c	Mab ATCC19977 CU458896	complement(890231..891355)	9.5242	-1.18347	-2.27122
MAB_0898	Mab ATCC19977 CU458896	891513..891986	7.43159	0.45506	1.37084
MAB_0899c	Mab ATCC19977 CU458896	complement(892071..892382)	21.4516	0.308938	1.2388
MAB_0900c	Mab ATCC19977 CU458896	complement(892408..894444)	2.41813	-0.148179	-1.10817
MAB_0901c	Mab ATCC19977 CU458896	complement(894548..895168)	14.4737	-0.445365	-1.36166
MAB_0902	Mab ATCC19977 CU458896	895283..896506	0.456362	-0.718303	-1.64525
MAB_0903	Mab ATCC19977 CU458896	896503..897243	0.27412	-4.86202	-29.0813
MAB_0904	Mab ATCC19977 CU458896	897240..898109	0.700423	-1.15666	-2.2294
MAB_0905	Mab ATCC19977 CU458896	898130..898933	1.01056	-0.132234	-1.09599
MAB_0906	Mab ATCC19977 CU458896	899013..899993	2.87264	0.531201	1.44513
MAB_0907	Mab ATCC19977 CU458896	899990..900328	8.23876	0.0180199	1.01257
MAB_0908	Mab ATCC19977 CU458896	900347..901264	2.87647	-0.083642	-1.05969
MAB_0909	Mab ATCC19977 CU458896	901264..901788	1.45088	-0.176083	-1.12981
MAB_0910	Mab ATCC19977 CU458896	901790..902890	3.73267	0.448123	1.36426
MAB_0911	Mab ATCC19977 CU458896	902919..904244	3.33177	0.0933014	1.06681
MAB_0912	Mab ATCC19977 CU458896	904273..905415	12.0843	0.146124	1.10659
MAB_0913c	Mab ATCC19977 CU458896	complement(905473..906744)	8.54329	0.0406569	1.02858
MAB_0914c	Mab ATCC19977 CU458896	complement(906753..907034)	23.1091	0.48672	1.40126
MAB_0915c	Mab ATCC19977 CU458896	complement(907106..908032)	10.3233	0.678452	1.60042
MAB_0916c	Mab ATCC19977 CU458896	complement(908087..908929)	3.13238	0.132586	1.09626
MAB_0917c	Mab ATCC19977 CU458896	complement(908926..910137)	15.9853	0.534818	1.44876
MAB_0918c	Mab ATCC19977 CU458896	complement(910342..911721)	2.13426	-0.405328	-1.32439
MAB_0919	Mab ATCC19977 CU458896	912226..913455	8.21574	-0.570801	-1.48535
MAB_0920	Mab ATCC19977 CU458896	913527..914387	9.06896	0.484648	1.39924
MAB_0923c	Mab ATCC19977 CU458896	complement(914772..915776)	39.4624	-0.533064	-1.447
MAB_0924c	Mab ATCC19977 CU458896	complement(915874..916296)	203.243	-0.846482	-1.79811
MAB_0925c	Mab ATCC19977 CU458896	complement(916293..916739)	129.167	-0.755096	-1.68774
MAB_0926	Mab ATCC19977 CU458896	916857..918080	2.57222	0.0377895	1.02654
MAB_0927	Mab ATCC19977 CU458896	918077..919963	0.46669	0.502325	1.41649
MAB_0928c	Mab ATCC19977 CU458896	complement(920044..921159)	123.312	-0.880558	-1.84109
MAB_0929	Mab ATCC19977 CU458896	921360..922415	1928.56	-1.77895	-3.43177
MAB_0930	Mab ATCC19977 CU458896	922475..924094	593.1	-1.64701	-3.13185
MAB_0931c	Mab ATCC19977 CU458896	complement(924203..924682)	132.559	0.180665	1.13341
MAB_0932c	Mab ATCC19977 CU458896	complement(924733..925869)	169.881	0.970701	1.95979
MAB_0933	Mab ATCC19977 CU458896	925989..926627	18.1984	-0.261989	-1.19913
MAB_0934	Mab ATCC19977 CU458896	926632..927285	19.101	-0.0515571	-1.03638
MAB_0935c	Mab ATCC19977 CU458896	complement(927298..929016)	175.48	0.570753	1.4853
MAB_0936c	Mab ATCC19977 CU458896	complement(929069..930235)	109.068	0.354173	1.27825
MAB_0937c	Mab ATCC19977 CU458896	complement(930289..933297)	75.4503	0.207111	1.15437
MAB_0938c	Mab ATCC19977 CU458896	complement(933331..934791)	382.155	1.23862	2.35972
MAB_0939	Mab ATCC19977 CU458896	935053..946146	74.6915	0.432475	1.34955
MAB_0940	Mab ATCC19977 CU458896	946295..947500	63.118	-0.25695	-1.19495
MAB_0941	Mab ATCC19977 CU458896	947510..948889	19.5763	-0.539471	-1.45344
MAB_0942	Mab ATCC19977 CU458896	948952..949932	6.67758	-0.696238	-1.62027
MAB_0943	Mab ATCC19977 CU458896	949929..950708	16.6665	-0.235195	-1.17707
MAB_0944	Mab ATCC19977 CU458896	950775..952052	338.384	1.10274	2.14762
MAB_0945	Mab ATCC19977 CU458896	952177..953589	24.9298	0.334367	1.26082
MAB_0946	Mab ATCC19977 CU458896	953579..954004	16.8077	-0.709147	-1.63484
MAB_0947c	Mab ATCC19977 CU458896	complement(954059..954994)	46.1149	-1.43505	-2.70392
MAB_0948c	Mab ATCC19977 CU458896	complement(955048..956517)	18.7923	-0.530436	-1.44437
MAB_0949c	Mab ATCC19977 CU458896	complement(956544..957863)	10.387	0.0717257	1.05097
MAB_0950c	Mab ATCC19977 CU458896	complement(957860..959422)	8.8271	0.376541	1.29823
MAB_0951	Mab ATCC19977 CU458896	959678..960694	5.09305	-0.177588	-1.13099
MAB_0952	Mab ATCC19977 CU458896	960675..961490	9.08576	-0.38996	-1.31036
MAB_0953	Mab ATCC19977 CU458896	961516..962337	12.7261	-0.786813	-1.72526
MAB_0954	Mab ATCC19977 CU458896	962334..962693	118.911	-0.295413	-1.22724
MAB_0955c	Mab ATCC19977 CU458896	complement(962707..964119)	88.9471	-0.346442	-1.27142
MAB_0956c	Mab ATCC19977 CU458896	complement(964126..964827)	48.9723	-0.274737	-1.20977
MAB_0957	Mab ATCC19977 CU458896	964993..965574	180.769	0.843711	1.79466
MAB_0958c	Mab ATCC19977 CU458896	complement(965554..966642)	1.02587	0.194422	1.14427
MAB_0959	Mab ATCC19977 CU458896	966667..967398	30.3158	-0.282127	-1.21599
MAB_0960	Mab ATCC19977 CU458896	967401..968501	67.3386	0.0814657	1.05809
MAB_0961c	Mab ATCC19977 CU458896	complement(968498..969175)	32.1311	-1.03344	-2.0469
MAB_0962	Mab ATCC19977 CU458896	969293..971695	33.1776	-0.283113	-1.21682
MAB_0963c	Mab ATCC19977 CU458896	complement(971725..972558)	9.43766	0.142089	1.1035
MAB_0964	Mab ATCC19977 CU458896	972613..972828	26.3307	-0.270583	-1.2063
MAB_0965	Mab ATCC19977 CU458896	972851..973987	24.9214	-0.354963	-1.27895
MAB_0966	Mab ATCC19977 CU458896	974024..974467	31.8671	0.712259	1.63837
MAB_0967	Mab ATCC19977 CU458896	974579..974866	29.7984	-0.45416	-1.36998
MAB_0968c	Mab ATCC19977 CU458896	complement(974876..975796)	15.5485	-0.602779	-1.51864
MAB_0969	Mab ATCC19977 CU458896	975855..976451	23.9869	0.192282	1.14257
MAB_0970c	Mab ATCC19977 CU458896	complement(976402..978414)	25.2012	0.0593115	1.04197
MAB_0971	Mab ATCC19977 CU458896	978559..978957	3.5314	0.40501	1.3241
MAB_0972	Mab ATCC19977 CU458896	979033..980553	89.1259	0.538475	1.45244
MAB_0973	Mab ATCC19977 CU458896	980534..980968	61.004	0.210428	1.15703
MAB_0974	Mab ATCC19977 CU458896	981062..982882	40.8532	-0.062443	-1.04423
MAB_0975c	Mab ATCC19977 CU458896	complement(982872..983618)	4.89453	-1.17426	-2.25677
MAB_0976	Mab ATCC19977 CU458896	983744..984526	6.29835	0.689771	1.61303
MAB_0977c	Mab ATCC19977 CU458896	complement(984552..985757)	7.07393	-1.42855	-2.69175
MAB_0978	Mab ATCC19977 CU458896	985994..988228	5.02127	-0.171221	-1.12601
MAB_0979	Mab ATCC19977 CU458896	988318..988746	11.837	-0.949429	-1.93111
MAB_0980	Mab ATCC19977 CU458896	988743..989177	17.7441	-0.69024	-1.61355
MAB_0981c	Mab ATCC19977 CU458896	complement(989157..989822)	208.216	0.755656	1.6884
MAB_0982c	Mab ATCC19977 CU458896	complement(989827..990270)	122.973	0.73087	1.65964
MAB_0983c	Mab ATCC19977 CU458896	complement(990267..991376)	16.4493	0.40232	1.32163
MAB_0984c	Mab ATCC19977 CU458896	complement(991363..992001)	44.8361	0.395234	1.31516
MAB_0985	Mab ATCC19977 CU458896	992076..993587	1436.17	0.751572	1.68363
MAB_0986	Mab ATCC19977 CU458896	993607..994395	115.336	0.776274	1.7127
MAB_0987c	Mab ATCC19977 CU458896	complement(994399..997269)	1.50343	0.187249	1.13859
MAB_0988c	Mab ATCC19977 CU458896	complement(997266..997721)	3.34748	0.644749	1.56347
MAB_0989	Mab ATCC19977 CU458896	997776..998390	67.2947	0.0673609	1.0478
MAB_0990c	Mab ATCC19977 CU458896	complement(998319..999650)	2.2493	-1.22295	-2.33424
MAB_0992	Mab ATCC19977 CU458896	999760..1000101	62.3623	-0.0356587	-1.02502
MAB_0993c	Mab ATCC19977 CU458896	complement(1000098..1000991)	21.343	0.235623	1.17742
MAB_0994	Mab ATCC19977 CU458896	1001156..1002037	2.86226	0.87616	1.83548
MAB_0995	Mab ATCC19977 CU458896	1002009..1002935	7.34662	1.2409	2.36346
MAB_0997c	Mab ATCC19977 CU458896	complement(1003200..1004384)	0.985617	-1.29604	-2.45554
MAB_0998	Mab ATCC19977 CU458896	1004506..1005396	1.99475	-1.25458	-2.38598
MAB_0999	Mab ATCC19977 CU458896	1005553..1006737	6.38508	-0.0977156	-1.07008
MAB_1000	Mab ATCC19977 CU458896	1006856..1007242	4.0677	-1.08025	-2.11441
MAB_1001	Mab ATCC19977 CU458896	1007320..1007718	9.16343	-0.40434	-1.32348
MAB_1002	Mab ATCC19977 CU458896	1007729..1009009	17.0855	-0.884597	-1.84625
MAB_1003c	Mab ATCC19977 CU458896	complement(1009089..1009907)	516.773	0.596976	1.51254
MAB_1004c	Mab ATCC19977 CU458896	complement(1009926..1010615)	442.619	0.47176	1.3868
MAB_1005c	Mab ATCC19977 CU458896	complement(1010653..1011903)	211.16	0.173066	1.12745
MAB_1006c	Mab ATCC19977 CU458896	complement(1011900..1013210)	228.211	0.56648	1.48091
MAB_1007c	Mab ATCC19977 CU458896	complement(1013210..1014337)	369.641	0.473618	1.38859
MAB_1008c	Mab ATCC19977 CU458896	complement(1014337..1015383)	532.536	0.699633	1.62409
MAB_1009c	Mab ATCC19977 CU458896	complement(1015376..1016434)	479.822	1.04632	2.06526
MAB_1010c	Mab ATCC19977 CU458896	complement(1016431..1017927)	81.5738	0.940567	1.91928
MAB_1011c	Mab ATCC19977 CU458896	complement(1018000..1018857)	241.818	1.14294	2.2083
MAB_1012c	Mab ATCC19977 CU458896	complement(1018859..1019716)	253.177	0.704847	1.62997
MAB_1013	Mab ATCC19977 CU458896	1020148..1022526	34.8704	0.710456	1.63632
MAB_1014c	Mab ATCC19977 CU458896	complement(1022523..1023668)	1.12706	0.40482	1.32392
MAB_1015c	Mab ATCC19977 CU458896	complement(1023679..1024293)	7.06424	1.15456	2.22616
MAB_1016c	Mab ATCC19977 CU458896	complement(1024280..1025284)	3.03771	0.491627	1.40603
MAB_1017c	Mab ATCC19977 CU458896	complement(1025281..1026579)	3.3445	0.528174	1.4421
MAB_1018c	Mab ATCC19977 CU458896	complement(1026572..1027756)	5.49938	1.01028	2.01431
MAB_1019c	Mab ATCC19977 CU458896	complement(1027753..1028823)	11.1898	0.0322435	1.0226
MAB_1020	Mab ATCC19977 CU458896	1029595..1031061	23.3718	1.93797	3.83167
MAB_1021	Mab ATCC19977 CU458896	1031536..1032009	16.7126	-0.485447	-1.40002
MAB_1022	Mab ATCC19977 CU458896	1032017..1033432	5.41517	-0.130725	-1.09484
MAB_1023c	Mab ATCC19977 CU458896	complement(1033437..1034546)	131.938	0.106777	1.07682
MAB_1024	Mab ATCC19977 CU458896	1034618..1035220	30.9063	-0.384433	-1.30535
MAB_1025	Mab ATCC19977 CU458896	1035329..1036228	20.4815	-0.195765	-1.14533
MAB_1026c	Mab ATCC19977 CU458896	complement(1036283..1037215)	20.1991	0.229632	1.17254
MAB_1027	Mab ATCC19977 CU458896	1037335..1038324	31.1865	-0.401915	-1.32126
MAB_1028c	Mab ATCC19977 CU458896	complement(1038328..1038768)	176.661	0.238012	1.17937
MAB_1029c	Mab ATCC19977 CU458896	complement(1039033..1039527)	150.085	0.116389	1.08402
MAB_1030	Mab ATCC19977 CU458896	1039582..1039992	4979.1	-0.468227	-1.38341
MAB_1031c	Mab ATCC19977 CU458896	complement(1040447..1041676)	218.228	1.26132	2.39715
MAB_1032c	Mab ATCC19977 CU458896	complement(1041773..1042582)	120.494	-0.187249	-1.13859
MAB_1033	Mab ATCC19977 CU458896	1042671..1044923	9.74584	0.31005	1.23975
MAB_1034c	Mab ATCC19977 CU458896	complement(1044891..1045208)	19.2006	1.19873	2.29537
MAB_1035c	Mab ATCC19977 CU458896	complement(1045205..1046119)	47.0318	0.772346	1.70805
MAB_1036	Mab ATCC19977 CU458896	1046230..1046883	102.338	0.628165	1.5456
MAB_1037	Mab ATCC19977 CU458896	1046890..1047639	46.7182	0.0929845	1.06657
MAB_1038	Mab ATCC19977 CU458896	1047655..1048518	24.6851	-0.290217	-1.22282
MAB_1039	Mab ATCC19977 CU458896	1048528..1049277	90.4573	-0.118598	-1.08568
MAB_1040	Mab ATCC19977 CU458896	1049331..1050239	552.163	-2.13408	-4.38956
MAB_1041	Mab ATCC19977 CU458896	1050332..1050766	481.891	-2.98172	-7.89927
MAB_1042c	Mab ATCC19977 CU458896	complement(1050763..1052325)	3569.92	-9.41832	-684.22
MAB_1043c	Mab ATCC19977 CU458896	complement(1052515..1053387)	25.4776	-0.875431	-1.83456
MAB_1044c	Mab ATCC19977 CU458896	complement(1053384..1053878)	18.6709	-1.42635	-2.68766
MAB_1045	Mab ATCC19977 CU458896	1053960..1054520	15.2071	-0.662565	-1.58289
MAB_1046c	Mab ATCC19977 CU458896	complement(1054517..1055653)	69.9407	-2.71317	-6.55763
MAB_1047c	Mab ATCC19977 CU458896	complement(1055676..1056563)	10.9224	0.115002	1.08298
MAB_1048c	Mab ATCC19977 CU458896	complement(1056563..1057369)	23.9745	-0.0475766	-1.03353
MAB_1049	Mab ATCC19977 CU458896	1057484..1058005	64.1082	0.114416	1.08254
MAB_1050c	Mab ATCC19977 CU458896	complement(1058009..1058539)	6.08103	0.257181	1.19514
MAB_1051c	Mab ATCC19977 CU458896	complement(1058585..1060222)	60.2672	-0.0358985	-1.0252
MAB_1052c	Mab ATCC19977 CU458896	complement(1060265..1061083)	118.638	0.527933	1.44186
MAB_1053c	Mab ATCC19977 CU458896	complement(1061127..1061405)	264.719	0.353055	1.27726
MAB_1054	Mab ATCC19977 CU458896	1061713..1064136	70.8081	-0.255663	-1.19388
MAB_1055c	Mab ATCC19977 CU458896	complement(1064245..1065216)	133.788	0.218695	1.16368
MAB_1056	Mab ATCC19977 CU458896	1065715..1066884	894.443	0.504103	1.41824
MAB_1057	Mab ATCC19977 CU458896	1066920..1067822	947.285	0.53208	1.44601
MAB_1058	Mab ATCC19977 CU458896	1068064..1068666	11.7809	0.849213	1.80152
MAB_1059c	Mab ATCC19977 CU458896	complement(1068663..1069511)	2.75137	-1.64746	-3.13282
MAB_1060	Mab ATCC19977 CU458896	1069631..1070752	2.45931	0.567788	1.48225
MAB_1061	Mab ATCC19977 CU458896	1070890..1071915	306.08	0.802749	1.74442
MAB_1062	Mab ATCC19977 CU458896	1071976..1073307	82.4667	0.209258	1.15609
MAB_1063	Mab ATCC19977 CU458896	1073331..1073969	5.05325	0.233777	1.17591
MAB_1064	Mab ATCC19977 CU458896	1073939..1075519	50.0098	-0.0375666	-1.02638
MAB_1065	Mab ATCC19977 CU458896	1075542..1077407	32.5011	0.258575	1.1963
MAB_1066	Mab ATCC19977 CU458896	1077818..1078405	12.7803	1.94422	3.84831
MAB_1067	Mab ATCC19977 CU458896	1078716..1079966	4.55222	0.983093	1.9767
MAB_1068c	Mab ATCC19977 CU458896	complement(1079920..1080522)	34.7584	0.275776	1.21064
MAB_1069c	Mab ATCC19977 CU458896	complement(1080609..1081388)	11.2903	0.465611	1.3809
MAB_1070c	Mab ATCC19977 CU458896	complement(1081412..1082581)	49.9784	0.376963	1.29861
MAB_1071c	Mab ATCC19977 CU458896	complement(1082578..1084656)	11.2113	0.0685662	1.04867
MAB_1072c	Mab ATCC19977 CU458896	complement(1084653..1086248)	21.3356	0.40454	1.32367
MAB_1073c	Mab ATCC19977 CU458896	complement(1086245..1087402)	15.7429	0.195323	1.14498
MAB_1074c	Mab ATCC19977 CU458896	complement(1087399..1089042)	7.57082	0.406873	1.32581
MAB_1076	Mab ATCC19977 CU458896	1089686..1090378	170.537	0.750104	1.68191
MAB_1077	Mab ATCC19977 CU458896	1090384..1091946	67.7401	-0.205077	-1.15275
MAB_1078	Mab ATCC19977 CU458896	1091988..1093301	94.4506	0.0783749	1.05583
MAB_1079	Mab ATCC19977 CU458896	1093298..1093834	205.866	0.262158	1.19927
MAB_1080	Mab ATCC19977 CU458896	1094346..1095017	349.986	0.659503	1.57954
MAB_1081	Mab ATCC19977 CU458896	1095480..1096148	131.022	0.942586	1.92197
MAB_1082c	Mab ATCC19977 CU458896	complement(1096173..1096568)	679.905	1.22524	2.33794
MAB_1083c	Mab ATCC19977 CU458896	complement(1096578..1097252)	67.181	-0.461627	-1.37709
MAB_1084c	Mab ATCC19977 CU458896	complement(1097317..1097643)	875.074	-0.193548	-1.14357
MAB_1085c	Mab ATCC19977 CU458896	complement(1097703..1098266)	9.09371	-1.00113	-2.00157
MAB_1086	Mab ATCC19977 CU458896	1098371..1099300	35.7939	0.201129	1.1496
MAB_1087	Mab ATCC19977 CU458896	1099312..1100619	11.1811	-0.891838	-1.85554
MAB_1088	Mab ATCC19977 CU458896	1100712..1101365	4.34819	-0.151911	-1.11104
MAB_1089	Mab ATCC19977 CU458896	1101614..1102627	217.345	0.191678	1.14209
MAB_1091	Mab ATCC19977 CU458896	1103340..1103510	36.7364	0.957387	1.94179
MAB_1092	Mab ATCC19977 CU458896	1103672..1103989	145.795	0.0320674	1.02248
MAB_1093c	Mab ATCC19977 CU458896	complement(1104494..1105693)	102.704	-0.597012	-1.51258
MAB_1094	Mab ATCC19977 CU458896	1105796..1106938	137.548	-0.270201	-1.20598
MAB_1095	Mab ATCC19977 CU458896	1106939..1108477	359.853	-0.184943	-1.13677
MAB_1096	Mab ATCC19977 CU458896	1108474..1110450	176.666	-0.254188	-1.19266
MAB_1097	Mab ATCC19977 CU458896	1110453..1110845	181.357	0.384668	1.30556
MAB_1098	Mab ATCC19977 CU458896	1110842..1112314	31.8459	0.244997	1.18509
MAB_1099c	Mab ATCC19977 CU458896	complement(1112353..1114635)	336.597	0.708404	1.634
MAB_1100c	Mab ATCC19977 CU458896	complement(1114590..1115312)	68.6207	0.0217883	1.01522
MAB_1101	Mab ATCC19977 CU458896	1115383..1117290	219.544	-0.0943523	-1.06759
MAB_1102	Mab ATCC19977 CU458896	1117287..1118342	204.372	0.475818	1.39071
MAB_1103	Mab ATCC19977 CU458896	1119152..1119880	118.386	0.954199	1.9375
MAB_1104c	Mab ATCC19977 CU458896	complement(1120079..1120846)	2.77707	-0.811585	-1.75514
MAB_1105c	Mab ATCC19977 CU458896	complement(1120843..1121562)	2.20161	0.459399	1.37497
MAB_1106c	Mab ATCC19977 CU458896	complement(1121955..1122254)	35.4215	0.505718	1.41983
MAB_1107c	Mab ATCC19977 CU458896	complement(1122423..1122647)	40.8502	-0.0592643	-1.04193
MAB_1108c	Mab ATCC19977 CU458896	complement(1122705..1122980)	9.99765	0.567788	1.48225
MAB_1109c	Mab ATCC19977 CU458896	complement(1122997..1123752)	3.72759	0.236608	1.17822
MAB_1110	Mab ATCC19977 CU458896	1123835..1124626	0.705287	-1.99542	-3.98732
MAB_1112c	Mab ATCC19977 CU458896	complement(1124607..1125599)	9.05154	-0.460146	-1.37568
MAB_1113c	Mab ATCC19977 CU458896	complement(1125666..1126055)	29.4268	-0.146184	-1.10664
MAB_1114	Mab ATCC19977 CU458896	1126164..1126883	6.70023	-0.27964	-1.21389
MAB_1115	Mab ATCC19977 CU458896	1126934..1127569	30.66	-0.709905	-1.6357
MAB_1116	Mab ATCC19977 CU458896	1127772..1128665	14.5789	0.413393	1.33181
MAB_1117c	Mab ATCC19977 CU458896	complement(1128719..1129030)	4995.21	0.265985	1.20246
MAB_1118c	Mab ATCC19977 CU458896	complement(1129301..1129624)	1439.11	0.842501	1.79316
MAB_1119	Mab ATCC19977 CU458896	1129721..1130410	37.438	0.397197	1.31695
MAB_1120c	Mab ATCC19977 CU458896	complement(1130407..1131009)	9.01084	-0.906412	-1.87438
MAB_1121	Mab ATCC19977 CU458896	1131063..1132277	11.597	0.455781	1.37152
MAB_1122c	Mab ATCC19977 CU458896	complement(1132351..1133895)	29.0222	0.00238469	1.00165
MAB_1123	Mab ATCC19977 CU458896	1133944..1134780	7.64441	0.13013	1.09439
MAB_1124c	Mab ATCC19977 CU458896	complement(1134764..1136017)	3.92801	-0.238226	-1.17954
MAB_1125c	Mab ATCC19977 CU458896	complement(1136022..1136840)	11.5412	0.452271	1.36819
MAB_1126c	Mab ATCC19977 CU458896	complement(1136882..1137787)	4.82024	-0.019123	-1.01334
MAB_1127c	Mab ATCC19977 CU458896	complement(1137790..1138947)	13.1818	0.352499	1.27677
MAB_1128c	Mab ATCC19977 CU458896	complement(1139038..1140609)	53.3327	0.174328	1.12844
MAB_1129	Mab ATCC19977 CU458896	1140651..1141550	152.229	-0.159247	-1.1167
MAB_1130	Mab ATCC19977 CU458896	1141634..1142761	87.2316	0.292939	1.22513
MAB_1131	Mab ATCC19977 CU458896	1142716..1143621	153.407	0.167389	1.12302
MAB_1132c	Mab ATCC19977 CU458896	complement(1143657..1145141)	65.3515	0.438846	1.35552
MAB_1133c	Mab ATCC19977 CU458896	complement(1145161..1145964)	14.2742	0.194148	1.14405
MAB_1134c	Mab ATCC19977 CU458896	complement(1146011..1148956)	67.7173	0.777251	1.71386
MAB_1135c	Mab ATCC19977 CU458896	complement(1148953..1149354)	82.5147	0.848559	1.8007
MAB_1136	Mab ATCC19977 CU458896	1149587..1150243	23.5911	0.544346	1.45836
MAB_1137c	Mab ATCC19977 CU458896	complement(1150268..1153309)	7.99604	-0.0621232	-1.044
MAB_1138c	Mab ATCC19977 CU458896	complement(1153451..1154338)	51.1238	-0.333564	-1.26012
MAB_1139	Mab ATCC19977 CU458896	1154427..1155371	11.2309	-0.405111	-1.32419
MAB_1140	Mab ATCC19977 CU458896	1155607..1157256	258.92	-0.0395359	-1.02778
MAB_1141c	Mab ATCC19977 CU458896	complement(1157354..1158376)	77.5361	0.0315499	1.02211
MAB_1142c	Mab ATCC19977 CU458896	complement(1158407..1158997)	40.8136	-0.167206	-1.12288
MAB_1144c	Mab ATCC19977 CU458896	complement(1159821..1160705)	29.6077	-0.0342505	-1.02402
MAB_1145c	Mab ATCC19977 CU458896	complement(1160757..1161401)	17.3993	-0.220766	-1.16535
MAB_1146	Mab ATCC19977 CU458896	1161677..1162021	561.679	-0.266118	-1.20257
MAB_1147c	Mab ATCC19977 CU458896	complement(1162044..1163030)	120.701	0.0471721	1.03324
MAB_1148c	Mab ATCC19977 CU458896	complement(1163187..1164635)	35.1285	0.24364	1.18398
MAB_1149	Mab ATCC19977 CU458896	1164821..1165465	135.26	0.314948	1.24397
MAB_1150	Mab ATCC19977 CU458896	1165576..1165773	60.0136	-0.177736	-1.13111
MAB_1151	Mab ATCC19977 CU458896	1165867..1166163	296.315	0.31482	1.24386
MAB_1152	Mab ATCC19977 CU458896	1166266..1166514	395.877	1.05431	2.07672
MAB_1153	Mab ATCC19977 CU458896	1166611..1166880	115.479	0.0398255	1.02799
MAB_1154	Mab ATCC19977 CU458896	1166975..1167274	14.8957	-0.27048	-1.20621
MAB_1155	Mab ATCC19977 CU458896	1167308..1167619	53.5476	-0.804619	-1.74668
MAB_1156c	Mab ATCC19977 CU458896	complement(1167616..1168962)	0.82938	-0.724296	-1.65209
MAB_1157	Mab ATCC19977 CU458896	1169181..1172831	54.8142	-0.690928	-1.61432
MAB_1158	Mab ATCC19977 CU458896	1172828..1173880	80.6318	0.0484768	1.03417
MAB_1159	Mab ATCC19977 CU458896	1173994..1176045	20.9606	-2.01459	-4.04065
MAB_1160	Mab ATCC19977 CU458896	1176042..1177289	26.2448	-2.14359	-4.41862
MAB_1161c	Mab ATCC19977 CU458896	complement(1177295..1178554)	21.7632	-2.11385	-4.32844
MAB_1162c	Mab ATCC19977 CU458896	complement(1178580..1179734)	26.7313	-2.13922	-4.40525
MAB_1163c	Mab ATCC19977 CU458896	complement(1179731..1180621)	9.74579	-1.87824	-3.67626
MAB_1164	Mab ATCC19977 CU458896	1180784..1181551	18.646	-0.348537	-1.27327
MAB_1165	Mab ATCC19977 CU458896	1181599..1182891	65.0664	0.480381	1.39511
MAB_1166	Mab ATCC19977 CU458896	1182914..1183555	19.2998	-0.545959	-1.45999
MAB_1167	Mab ATCC19977 CU458896	1183552..1184034	11.0393	-0.551337	-1.46544
MAB_1168	Mab ATCC19977 CU458896	1184031..1184975	15.3685	-0.268797	-1.2048
MAB_1169	Mab ATCC19977 CU458896	1185182..1186060	6.54555	0.698905	1.62327
MAB_1170	Mab ATCC19977 CU458896	1186057..1186914	1.50537	1.27157	2.41424
MAB_1171c	Mab ATCC19977 CU458896	complement(1186859..1188028)	30.1646	-1.23246	-2.34967
MAB_1172c	Mab ATCC19977 CU458896	complement(1188025..1188543)	196.176	-0.787413	-1.72598
MAB_1173c	Mab ATCC19977 CU458896	complement(1188546..1189025)	287.228	-0.825889	-1.77263
MAB_1174c	Mab ATCC19977 CU458896	complement(1189109..1190968)	29.2917	0.670669	1.59181
MAB_1175	Mab ATCC19977 CU458896	1191413..1192735	8.47584	0.376967	1.29861
MAB_1176c	Mab ATCC19977 CU458896	complement(1192738..1193364)	109.66	-0.544619	-1.45864
MAB_1177	Mab ATCC19977 CU458896	1193566..1193940	69.7388	-0.248095	-1.18764
MAB_1178c	Mab ATCC19977 CU458896	complement(1193968..1194582)	219.967	-0.112725	-1.08127
MAB_1179c	Mab ATCC19977 CU458896	complement(1194741..1195217)	137.974	1.09044	2.12939
MAB_1180c	Mab ATCC19977 CU458896	complement(1195210..1195764)	577.47	1.38947	2.61982
MAB_1181c	Mab ATCC19977 CU458896	complement(1196010..1196492)	43.316	-0.558054	-1.47228
MAB_1182	Mab ATCC19977 CU458896	1196637..1197209	6.35252	0.360595	1.28396
MAB_1183	Mab ATCC19977 CU458896	1197206..1197574	6.8415	0.474416	1.38936
MAB_1184c	Mab ATCC19977 CU458896	complement(1197734..1198231)	10.095	-0.244583	-1.18475
MAB_1185c	Mab ATCC19977 CU458896	complement(1198236..1199018)	76.5277	0.0542833	1.03834
MAB_1186c	Mab ATCC19977 CU458896	complement(1199015..1199896)	38.8052	-0.614292	-1.53081
MAB_1187c	Mab ATCC19977 CU458896	complement(1199893..1200924)	72.825	-0.253878	-1.19241
MAB_1188c	Mab ATCC19977 CU458896	complement(1200921..1202069)	65.0117	-0.259017	-1.19666
MAB_1189c	Mab ATCC19977 CU458896	complement(1202080..1203585)	104.259	-0.466943	-1.38218
MAB_1190	Mab ATCC19977 CU458896	1203900..1204745	489.079	-0.603538	-1.51944
MAB_1191c	Mab ATCC19977 CU458896	complement(1204802..1206010)	28.1835	-0.0791582	-1.0564
MAB_1192c	Mab ATCC19977 CU458896	complement(1206144..1207361)	54.8053	0.308982	1.23883
MAB_1193c	Mab ATCC19977 CU458896	complement(1207412..1208419)	57.229	-1.10218	-2.14679
MAB_1194	Mab ATCC19977 CU458896	1208608..1209693	226.877	-0.0877988	-1.06275
MAB_1195	Mab ATCC19977 CU458896	1209775..1211184	89.4605	-0.440855	-1.35741
MAB_1196	Mab ATCC19977 CU458896	1211293..1211865	1914.96	-1.95665	-3.8816
MAB_1197	Mab ATCC19977 CU458896	1211929..1213101	263.211	-0.998432	-1.99783
MAB_1198c	Mab ATCC19977 CU458896	complement(1213098..1213769)	10.5793	-0.676899	-1.5987
MAB_1199	Mab ATCC19977 CU458896	1213811..1215055	12.1139	-0.597399	-1.51299
MAB_1200	Mab ATCC19977 CU458896	1215178..1216086	12.8488	-0.592435	-1.50779
MAB_1201c	Mab ATCC19977 CU458896	complement(1216119..1216613)	343.257	-0.0758991	-1.05402
MAB_1202c	Mab ATCC19977 CU458896	complement(1216879..1217298)	25.9949	-0.191199	-1.14171
MAB_1203	Mab ATCC19977 CU458896	1217397..1218266	26.0324	-0.823578	-1.76979
MAB_1204	Mab ATCC19977 CU458896	1218263..1218553	134.366	0.203372	1.15139
MAB_1205	Mab ATCC19977 CU458896	1218543..1220519	19.8551	0.0981718	1.07042
MAB_1206	Mab ATCC19977 CU458896	1220531..1220905	132.165	0.0290393	1.02033
MAB_1207	Mab ATCC19977 CU458896	1220934..1221515	4.44985	-0.739056	-1.66908
MAB_1208c	Mab ATCC19977 CU458896	complement(1221523..1222263)	40.9809	-0.411635	-1.33019
MAB_1209	Mab ATCC19977 CU458896	1222362..1223144	128.152	-0.709882	-1.63567
MAB_1210c	Mab ATCC19977 CU458896	complement(1223145..1223999)	3.2072	-0.439532	-1.35616
MAB_1211c	Mab ATCC19977 CU458896	complement(1223999..1225255)	16.0202	0.341216	1.26682
MAB_1212c	Mab ATCC19977 CU458896	complement(1225252..1225809)	28.3027	0.283692	1.21731
MAB_1213c	Mab ATCC19977 CU458896	complement(1225821..1226021)	9.34769	-0.478234	-1.39304
MAB_1214c	Mab ATCC19977 CU458896	complement(1226021..1227382)	14.056	0.0822802	1.05869
MAB_1215c	Mab ATCC19977 CU458896	complement(1227379..1228206)	6.23967	0.266272	1.2027
MAB_1216c	Mab ATCC19977 CU458896	complement(1228206..1229435)	12.0965	0.189548	1.14041
MAB_1217c	Mab ATCC19977 CU458896	complement(1229432..1230019)	12.0043	-0.581813	-1.49673
MAB_1218	Mab ATCC19977 CU458896	1230190..1231668	2.93746	0.294161	1.22617
MAB_1219	Mab ATCC19977 CU458896	1231688..1232440	7.56286	0.391814	1.31204
MAB_1220	Mab ATCC19977 CU458896	1232437..1233303	4.56851	-0.628925	-1.54641
MAB_1221	Mab ATCC19977 CU458896	1233266..1233679	12.8792	0.0147728	1.01029
MAB_1222	Mab ATCC19977 CU458896	1233642..1234895	10.1642	0.0865717	1.06184
MAB_1223	Mab ATCC19977 CU458896	1234903..1236423	6.3768	0.0775534	1.05523
MAB_1224	Mab ATCC19977 CU458896	1236519..1237106	2.9363	-0.507879	-1.42196
MAB_1225	Mab ATCC19977 CU458896	1237251..1237898	83.1719	0.365243	1.2881
MAB_1226	Mab ATCC19977 CU458896	1237891..1239051	28.3427	0.0156255	1.01089
MAB_1227	Mab ATCC19977 CU458896	1239063..1239848	4.9747	0.022924	1.01602
MAB_1228	Mab ATCC19977 CU458896	1239866..1240807	16.873	-0.0374002	-1.02626
MAB_1229	Mab ATCC19977 CU458896	1240843..1242240	28.042	-0.975635	-1.96651
MAB_1230c	Mab ATCC19977 CU458896	complement(1242223..1243131)	69.607	-0.691	-1.6144
MAB_1231	Mab ATCC19977 CU458896	1243259..1243693	1.75454	0.517422	1.43139
MAB_1232c	Mab ATCC19977 CU458896	complement(1243767..1245449)	138.614	0.0613548	1.04345
MAB_1233c	Mab ATCC19977 CU458896	complement(1245492..1245890)	97.1069	-0.326009	-1.25354
MAB_1234c	Mab ATCC19977 CU458896	complement(1245928..1246860)	15.7314	0.490002	1.40445
MAB_1235	Mab ATCC19977 CU458896	1246914..1248122	25.7474	0.0957141	1.06859
MAB_1236	Mab ATCC19977 CU458896	1248144..1249601	62.5181	-0.467447	-1.38266
MAB_1237	Mab ATCC19977 CU458896	1249738..1250544	2549.04	-1.65998	-3.16012
MAB_1238	Mab ATCC19977 CU458896	1250697..1250864	1119.59	-0.838534	-1.78823
MAB_1239	Mab ATCC19977 CU458896	1250834..1252219	361.437	-0.951454	-1.93382
MAB_1240	Mab ATCC19977 CU458896	1252253..1253119	96.8757	0.0157195	1.01096
MAB_1241c	Mab ATCC19977 CU458896	complement(1253347..1253556)	149.57	0.919501	1.89146
MAB_1242c	Mab ATCC19977 CU458896	complement(1253702..1254256)	45.9314	-1.1716	-2.25262
MAB_1243c	Mab ATCC19977 CU458896	complement(1254253..1255026)	249.639	-1.73993	-3.34019
MAB_1244c	Mab ATCC19977 CU458896	complement(1255029..1255220)	56.8638	-2.05267	-4.14872
MAB_1245c	Mab ATCC19977 CU458896	complement(1255217..1255453)	34.0681	-1.61769	-3.06884
MAB_1246c	Mab ATCC19977 CU458896	complement(1255459..1255752)	25.7358	-1.8086	-3.50303
MAB_1247c	Mab ATCC19977 CU458896	complement(1255749..1256216)	1366.96	-0.881745	-1.8426
MAB_1248	Mab ATCC19977 CU458896	1256350..1256925	26.9086	0.514616	1.42861
MAB_1249	Mab ATCC19977 CU458896	1256997..1257515	11.4252	0.207104	1.15437
MAB_1250c	Mab ATCC19977 CU458896	complement(1257538..1258938)	229.727	0.00641906	1.00446
MAB_1251c	Mab ATCC19977 CU458896	complement(1258969..1259922)	162.881	-0.114207	-1.08238
MAB_1252	Mab ATCC19977 CU458896	1260039..1260665	17.2509	-0.0514391	-1.0363
MAB_1253c	Mab ATCC19977 CU458896	complement(1260743..1261825)	5.57978	0.0358123	1.02513
MAB_1254c	Mab ATCC19977 CU458896	complement(1261854..1262063)	45.219	-0.466938	-1.38217
MAB_1255c	Mab ATCC19977 CU458896	complement(1262060..1263292)	16.1856	-0.656384	-1.57613
MAB_1256c	Mab ATCC19977 CU458896	complement(1263285..1263980)	79.3084	-0.634526	-1.55243
MAB_1257	Mab ATCC19977 CU458896	1264041..1265054	107.771	-0.584818	-1.49985
MAB_1258c	Mab ATCC19977 CU458896	complement(1265051..1265920)	35.6981	0.409745	1.32845
MAB_1259c	Mab ATCC19977 CU458896	complement(1266052..1266231)	5.92441	-1.95673	-3.88182
MAB_1260c	Mab ATCC19977 CU458896	complement(1266228..1268492)	9.48355	-0.0366191	-1.02571
MAB_1261	Mab ATCC19977 CU458896	1268613..1268936	5.07367	2.8575	7.24758
MAB_1262	Mab ATCC19977 CU458896	1269006..1269194	12.7359	2.16644	4.48913
MAB_1263	Mab ATCC19977 CU458896	1269280..1269645	4.81226	0.667099	1.58788
MAB_1264	Mab ATCC19977 CU458896	1269629..1270012	3.21068	2.75626	6.75644
MAB_1265c	Mab ATCC19977 CU458896	complement(1270015..1270362)	9.92267	-0.820057	-1.76548
MAB_1266	Mab ATCC19977 CU458896	1270405..1271478	23.451	0.451373	1.36734
MAB_1267	Mab ATCC19977 CU458896	1271494..1271934	17.1736	0.788107	1.72681
MAB_1268c	Mab ATCC19977 CU458896	complement(1271986..1272264)	38.404	0.137135	1.09972
MAB_1269	Mab ATCC19977 CU458896	1272442..1272927	7.4897	1.03674	2.05159
MAB_1270	Mab ATCC19977 CU458896	1272924..1274441	5.45326	0.251832	1.19072
MAB_1271c	Mab ATCC19977 CU458896	complement(1274584..1276107)	60.8435	0.0524171	1.037
MAB_1272	Mab ATCC19977 CU458896	1276244..1276663	150.649	-1.01783	-2.02487
MAB_1273	Mab ATCC19977 CU458896	1276608..1277861	43.2597	0.353427	1.27759
MAB_1274	Mab ATCC19977 CU458896	1277813..1279132	26.0635	0.392332	1.31251
MAB_1275	Mab ATCC19977 CU458896	1279140..1280960	13.971	0.0930552	1.06663
MAB_1276c	Mab ATCC19977 CU458896	complement(1281361..1281879)	3.61986	0.879469	1.8397
MAB_1277	Mab ATCC19977 CU458896	1281919..1283463	3.38198	0.238674	1.17991
MAB_1278	Mab ATCC19977 CU458896	1283471..1284805	2.24424	-0.519826	-1.43378
MAB_1279	Mab ATCC19977 CU458896	1284809..1285324	12.4983	-0.411116	-1.32971
MAB_1280c	Mab ATCC19977 CU458896	complement(1285321..1286613)	35.464	-0.0473282	-1.03335
MAB_1281c	Mab ATCC19977 CU458896	complement(1286641..1286901)	140.588	0.341611	1.26717
MAB_1282	Mab ATCC19977 CU458896	1287026..1287232	1.98535	0.873948	1.83267
MAB_1283c	Mab ATCC19977 CU458896	complement(1287247..1287642)	175.832	0.824483	1.7709
MAB_1284c	Mab ATCC19977 CU458896	complement(1287761..1288636)	38.0004	0.52629	1.44022
MAB_1285c	Mab ATCC19977 CU458896	complement(1288633..1290981)	21.7477	0.155484	1.1138
MAB_1286c	Mab ATCC19977 CU458896	complement(1290992..1291330)	12.9888	0.75187	1.68397
MAB_1287	Mab ATCC19977 CU458896	1291513..1293726	13.3947	0.0999066	1.0717
MAB_1288	Mab ATCC19977 CU458896	1293719..1294354	6.94642	-0.0134437	-1.00936
MAB_1289c	Mab ATCC19977 CU458896	complement(1294345..1295157)	372.017	-0.460578	-1.37609
MAB_1290c	Mab ATCC19977 CU458896	complement(1295175..1295669)	536.121	-0.374512	-1.2964
MAB_1291	Mab ATCC19977 CU458896	1295727..1296371	21.0208	-0.395954	-1.31581
MAB_1292c	Mab ATCC19977 CU458896	complement(1296384..1297202)	37.6344	0.390625	1.31096
MAB_1293c	Mab ATCC19977 CU458896	complement(1297207..1297728)	12.8411	-0.314976	-1.24399
MAB_1294c	Mab ATCC19977 CU458896	complement(1297725..1298321)	4.16793	-0.119776	-1.08657
MAB_1295c	Mab ATCC19977 CU458896	complement(1298324..1299172)	34.2725	-0.196807	-1.14616
MAB_1296	Mab ATCC19977 CU458896	1299233..1299418	41.0336	0.200482	1.14908
MAB_1297c	Mab ATCC19977 CU458896	complement(1299415..1300713)	465.548	-4.59698	-24.2007
MAB_1298c	Mab ATCC19977 CU458896	complement(1300816..1301274)	174.579	-0.248078	-1.18762
MAB_1299c	Mab ATCC19977 CU458896	complement(1301484..1302692)	7.77041	-0.169935	-1.12501
MAB_1300c	Mab ATCC19977 CU458896	complement(1302783..1303811)	116.909	-0.465296	-1.3806
MAB_1301c	Mab ATCC19977 CU458896	complement(1303808..1304080)	102.119	-0.0678239	-1.04813
MAB_1302	Mab ATCC19977 CU458896	1304209..1304793	49.4766	0.545056	1.45908
MAB_1303c	Mab ATCC19977 CU458896	complement(1304825..1305469)	15.9034	-1.06017	-2.08518
MAB_1304	Mab ATCC19977 CU458896	1305612..1306859	21.4986	0.348252	1.27302
MAB_1305	Mab ATCC19977 CU458896	1306852..1307658	30.1412	-0.292103	-1.22442
MAB_1306	Mab ATCC19977 CU458896	1307662..1308561	39.3268	-0.23372	-1.17586
MAB_1307c	Mab ATCC19977 CU458896	complement(1308635..1308919)	24.7667	-0.501762	-1.41594
MAB_1308	Mab ATCC19977 CU458896	1308955..1309347	3.73471	0.294668	1.2266
MAB_1309c	Mab ATCC19977 CU458896	complement(1309324..1309491)	75.8688	0.00542021	1.00376
MAB_1310	Mab ATCC19977 CU458896	1309529..1311502	65.521	-0.344253	-1.26949
MAB_1311	Mab ATCC19977 CU458896	1311512..1311892	9.09151	0.481356	1.39606
MAB_1312	Mab ATCC19977 CU458896	1312024..1313925	45.2274	0.000565763	1.00039
MAB_1313	Mab ATCC19977 CU458896	1313963..1314772	52.7868	-0.143121	-1.10429
MAB_1314	Mab ATCC19977 CU458896	1315013..1315729	2.19554	0.0377012	1.02648
MAB_1315	Mab ATCC19977 CU458896	1315857..1317659	20.7854	0.0866328	1.06189
MAB_1316	Mab ATCC19977 CU458896	1317656..1318495	23.2745	-0.0369311	-1.02593
MAB_1317	Mab ATCC19977 CU458896	1318570..1318971	133.046	0.241209	1.18198
MAB_1318c	Mab ATCC19977 CU458896	complement(1318979..1319740)	111.024	-0.0459434	-1.03236
MAB_1319	Mab ATCC19977 CU458896	1319786..1322431	65.942	-0.528001	-1.44193
MAB_1320c	Mab ATCC19977 CU458896	complement(1322442..1322669)	2.22722	-0.897006	-1.8622
MAB_1321	Mab ATCC19977 CU458896	1322913..1323551	2.11318	0.229067	1.17208
MAB_1322	Mab ATCC19977 CU458896	1323551..1323838	0	#NUM!	#NUM!
MAB_1323	Mab ATCC19977 CU458896	1323853..1324137	0.356356	-0.545026	-1.45905
MAB_1324	Mab ATCC19977 CU458896	1324191..1324499	17.2556	-0.375815	-1.29757
MAB_1325c	Mab ATCC19977 CU458896	complement(1324574..1326637)	206.764	0.770603	1.70598
MAB_1326c	Mab ATCC19977 CU458896	complement(1326597..1327166)	38.3157	0.395392	1.3153
MAB_1327	Mab ATCC19977 CU458896	1327763..1328134	449.16	0.829221	1.77673
MAB_1328	Mab ATCC19977 CU458896	1328155..1329246	115.699	0.93065	1.90614
MAB_1329	Mab ATCC19977 CU458896	1329276..1331243	7.84584	0.969732	1.95848
MAB_1330	Mab ATCC19977 CU458896	1331374..1333008	152.466	-0.150626	-1.11005
MAB_1331	Mab ATCC19977 CU458896	1332995..1333966	98.0611	0.0613485	1.04344
MAB_1332	Mab ATCC19977 CU458896	1333982..1335373	32.6135	-0.615537	-1.53213
MAB_1333	Mab ATCC19977 CU458896	1335370..1335918	24.4191	-0.324204	-1.25197
MAB_1334c	Mab ATCC19977 CU458896	complement(1335922..1336887)	22.8671	-0.432782	-1.34983
MAB_1335c	Mab ATCC19977 CU458896	complement(1336894..1337853)	44.8563	-0.484662	-1.39926
MAB_1336	Mab ATCC19977 CU458896	1337877..1338941	24.699	-0.404997	-1.32409
MAB_1337c	Mab ATCC19977 CU458896	complement(1338931..1339671)	94.1602	-0.134397	-1.09763
MAB_1338	Mab ATCC19977 CU458896	1339727..1340926	1.32097	0.909015	1.87776
MAB_1339	Mab ATCC19977 CU458896	1340956..1341894	8.86905	-0.740148	-1.67035
MAB_1340	Mab ATCC19977 CU458896	1341922..1342674	46.6246	0.546186	1.46022
MAB_1341	Mab ATCC19977 CU458896	1342671..1343219	22.5692	0.0687917	1.04884
MAB_1342	Mab ATCC19977 CU458896	1343322..1345112	111.617	0.873727	1.83239
MAB_1343	Mab ATCC19977 CU458896	1345160..1345492	15.3385	0.719617	1.64675
MAB_1344c	Mab ATCC19977 CU458896	complement(1345489..1346466)	17.949	1.01587	2.02213
MAB_1345	Mab ATCC19977 CU458896	1346566..1347474	12.5695	-0.914009	-1.88427
MAB_1346	Mab ATCC19977 CU458896	1347471..1348424	74.6806	-0.0457746	-1.03224
MAB_1347c	Mab ATCC19977 CU458896	complement(1348428..1348919)	5.48911	1.11936	2.1725
MAB_1348	Mab ATCC19977 CU458896	1348969..1349283	27.5667	-1.2811	-2.43024
MAB_1349	Mab ATCC19977 CU458896	1349273..1349851	187.073	-0.762746	-1.69672
MAB_1350	Mab ATCC19977 CU458896	1349985..1350152	979.542	0.383105	1.30415
MAB_1351c	Mab ATCC19977 CU458896	complement(1350173..1351351)	14.8595	-0.515291	-1.42928
MAB_1352	Mab ATCC19977 CU458896	1351478..1352692	24.7425	-0.298436	-1.22981
MAB_1353c	Mab ATCC19977 CU458896	complement(1352284..1354092)	5.35494	0.313773	1.24295
MAB_1356	Mab ATCC19977 CU458896	1354224..1354922	8.31509	0.363593	1.28663
MAB_1357c	Mab ATCC19977 CU458896	complement(1354938..1355612)	73.1478	0.599417	1.5151
MAB_1358c	Mab ATCC19977 CU458896	complement(1355626..1357248)	22.9029	-0.00792425	-1.00551
MAB_1359c	Mab ATCC19977 CU458896	complement(1357245..1358150)	51.1927	0.262944	1.19992
MAB_1360c	Mab ATCC19977 CU458896	complement(1358147..1358791)	19.2101	-0.122672	-1.08875
MAB_1361c	Mab ATCC19977 CU458896	complement(1358923..1359570)	44.2764	-1.11986	-2.17326
MAB_1362	Mab ATCC19977 CU458896	1359744..1360514	2656.8	0.021318	1.01489
MAB_1363	Mab ATCC19977 CU458896	1360625..1361068	96.9866	-0.410836	-1.32946
MAB_1364	Mab ATCC19977 CU458896	1361078..1362556	205.252	-0.0786509	-1.05603
MAB_1365	Mab ATCC19977 CU458896	1362556..1362966	34.7187	-0.479099	-1.39387
MAB_1366c	Mab ATCC19977 CU458896	complement(1363060..1364196)	65.9658	-0.53444	-1.44838
MAB_1367c	Mab ATCC19977 CU458896	complement(1364220..1365503)	51.9276	-0.483871	-1.39849
MAB_1368	Mab ATCC19977 CU458896	1365829..1366779	95.7411	-0.452638	-1.36854
MAB_1369	Mab ATCC19977 CU458896	1366803..1367765	24.8367	-0.119287	-1.0862
MAB_1370c	Mab ATCC19977 CU458896	complement(1367762..1368427)	53.5256	0.0784734	1.0559
MAB_1371	Mab ATCC19977 CU458896	1368585..1369106	279.827	0.877259	1.83688
MAB_1372	Mab ATCC19977 CU458896	1369306..1370730	18.8156	-0.0152266	-1.01061
MAB_1373	Mab ATCC19977 CU458896	1370727..1371629	34.7536	-0.174311	-1.12843
MAB_1374	Mab ATCC19977 CU458896	1371626..1372459	39.7599	-0.236412	-1.17806
MAB_1375	Mab ATCC19977 CU458896	1372462..1373637	46.2035	0.13649	1.09923
MAB_1376	Mab ATCC19977 CU458896	1373648..1374253	16.5079	-0.356667	-1.28046
MAB_1377c	Mab ATCC19977 CU458896	complement(1374262..1374762)	45.5849	0.425639	1.34317
MAB_1378c	Mab ATCC19977 CU458896	complement(1374797..1375891)	16.0312	0.760388	1.69395
MAB_1379c	Mab ATCC19977 CU458896	complement(1376009..1376650)	25.7067	-0.0123666	-1.00861
MAB_1380	Mab ATCC19977 CU458896	1376874..1377200	150.944	-0.45963	-1.37519
MAB_1381	Mab ATCC19977 CU458896	1377254..1378141	63.3615	-0.303575	-1.2342
MAB_1382	Mab ATCC19977 CU458896	1378117..1379037	32.1915	0.375933	1.29768
MAB_1383	Mab ATCC19977 CU458896	1379075..1379698	3.19892	0.585395	1.50045
MAB_1384	Mab ATCC19977 CU458896	1379762..1380925	116.22	-0.235005	-1.17691
MAB_1385	Mab ATCC19977 CU458896	1380954..1381787	38.7248	-0.855661	-1.80959
MAB_1386	Mab ATCC19977 CU458896	1381875..1383146	52.5373	-0.384929	-1.3058
MAB_1387	Mab ATCC19977 CU458896	1383259..1384539	13.0619	0.501008	1.4152
MAB_1388c	Mab ATCC19977 CU458896	complement(1384564..1385400)	116.157	0.293223	1.22537
MAB_1389c	Mab ATCC19977 CU458896	complement(1385446..1386276)	73.6872	0.719294	1.64638
MAB_1390c	Mab ATCC19977 CU458896	complement(1386372..1387013)	34.4759	0.54749	1.46154
MAB_1391	Mab ATCC19977 CU458896	1387255..1388409	30.0288	-0.677533	-1.5994
MAB_1392c	Mab ATCC19977 CU458896	complement(1388413..1389732)	38.2057	0.365671	1.28848
MAB_1393c	Mab ATCC19977 CU458896	complement(1389890..1393606)	267.944	0.378397	1.2999
MAB_1394c	Mab ATCC19977 CU458896	complement(1393781..1394542)	307.616	0.0723102	1.0514
MAB_1395	Mab ATCC19977 CU458896	1395003..1396286	62.0474	0.690419	1.61375
MAB_1396	Mab ATCC19977 CU458896	1396309..1397781	18.4539	0.596473	1.51202
MAB_1397c	Mab ATCC19977 CU458896	complement(1397731..1397982)	6.04532	-0.250557	-1.18967
MAB_1398c	Mab ATCC19977 CU458896	complement(1397979..1399307)	15.5131	-0.766017	-1.70057
MAB_1399	Mab ATCC19977 CU458896	1399420..1400679	6.61648	0.337402	1.26348
MAB_1400	Mab ATCC19977 CU458896	1400666..1401253	10.277	-0.813972	-1.75805
MAB_1401c	Mab ATCC19977 CU458896	complement(1401261..1404692)	7.23536	-0.69343	-1.61712
MAB_1402c	Mab ATCC19977 CU458896	complement(1404729..1405301)	39.2598	0.00396467	1.00275
MAB_1403	Mab ATCC19977 CU458896	1405392..1407188	75.7048	-0.226302	-1.16983
MAB_1404	Mab ATCC19977 CU458896	1407185..1408381	39.3264	-0.0807945	-1.0576
MAB_1405	Mab ATCC19977 CU458896	1408530..1408829	2.54408	0.297451	1.22897
MAB_1406c	Mab ATCC19977 CU458896	complement(1408935..1410176)	334.94	-2.14779	-4.43148
MAB_1407c	Mab ATCC19977 CU458896	complement(1410223..1411590)	54.4185	-0.314484	-1.24357
MAB_1408c	Mab ATCC19977 CU458896	complement(1411587..1412420)	82.9296	0.0936234	1.06705
MAB_1409c	Mab ATCC19977 CU458896	complement(1412431..1413702)	55.9864	0.931971	1.90788
MAB_1410c	Mab ATCC19977 CU458896	complement(1413755..1414174)	3.62719	-0.250557	-1.18967
MAB_1411	Mab ATCC19977 CU458896	1414440..1415459	11.7995	0.886277	1.8484
MAB_1412	Mab ATCC19977 CU458896	1415489..1415695	19.1348	-0.0708052	-1.0503
MAB_1413	Mab ATCC19977 CU458896	1415772..1416290	25.6784	0.332616	1.25929
MAB_1414c	Mab ATCC19977 CU458896	complement(1416287..1418182)	5.11557	-0.0307433	-1.02154
MAB_1415c	Mab ATCC19977 CU458896	complement(1418179..1419915)	4.38521	-0.0534719	-1.03776
MAB_1416	Mab ATCC19977 CU458896	1419997..1420584	147.247	-0.129988	-1.09428
MAB_1417	Mab ATCC19977 CU458896	1420581..1421138	107.477	-0.0354648	-1.02489
MAB_1418	Mab ATCC19977 CU458896	1421171..1421689	44.323	0.134451	1.09767
MAB_1419c	Mab ATCC19977 CU458896	complement(1421700..1422212)	15.3354	0.799917	1.741
MAB_1420	Mab ATCC19977 CU458896	1422347..1423531	258.103	-1.01726	-2.02407
MAB_1421	Mab ATCC19977 CU458896	1423528..1426152	60.0083	-0.930891	-1.90645
MAB_1422c	Mab ATCC19977 CU458896	complement(1426158..1427375)	6.45902	0.842924	1.79368
MAB_1423	Mab ATCC19977 CU458896	1427450..1427824	7.67139	0.496955	1.41123
MAB_1424c	Mab ATCC19977 CU458896	complement(1427766..1428443)	67.4829	-0.28928	-1.22203
MAB_1425	Mab ATCC19977 CU458896	1428600..1428998	28.3812	-0.498591	-1.41283
MAB_1426	Mab ATCC19977 CU458896	1429001..1430560	107.063	-0.279835	-1.21406
MAB_1427c	Mab ATCC19977 CU458896	complement(1430713..1432053)	87.7775	-0.833374	-1.78185
MAB_1428	Mab ATCC19977 CU458896	1432211..1432777	62.2444	0.0403758	1.02838
MAB_1429	Mab ATCC19977 CU458896	1432919..1434148	4.15263	0.509449	1.42351
MAB_1430c	Mab ATCC19977 CU458896	complement(1434145..1434744)	5.28386	0.230761	1.17345
MAB_1431	Mab ATCC19977 CU458896	1434823..1436022	3.17379	0.108829	1.07835
MAB_1432	Mab ATCC19977 CU458896	1436047..1436622	37.3802	-0.500429	-1.41463
MAB_1433	Mab ATCC19977 CU458896	1436823..1438475	61.625	0.0526319	1.03716
MAB_1434	Mab ATCC19977 CU458896	1438472..1439884	109.899	0.0247254	1.01729
MAB_1435	Mab ATCC19977 CU458896	1439881..1441185	85.4127	-0.0929743	-1.06657
MAB_1436	Mab ATCC19977 CU458896	1441182..1442249	97.9953	-0.0474247	-1.03342
MAB_1437	Mab ATCC19977 CU458896	1442246..1443166	36.0799	0.417252	1.33538
MAB_1438	Mab ATCC19977 CU458896	1443495..1445435	822.197	0.0332705	1.02333
MAB_1439c	Mab ATCC19977 CU458896	complement(1445611..1446102)	272.379	0.144617	1.10544
MAB_1440c	Mab ATCC19977 CU458896	complement(1446246..1446476)	118.69	1.37904	2.60095
MAB_1442	Mab ATCC19977 CU458896	1447237..1448307	128.657	0.201225	1.14967
MAB_1443	Mab ATCC19977 CU458896	1448307..1449149	18.9431	0.319507	1.2479
MAB_1444	Mab ATCC19977 CU458896	1449159..1449839	9.32098	-0.408389	-1.3272
MAB_1445	Mab ATCC19977 CU458896	1449855..1451072	46.9966	0.387954	1.30854
MAB_1446	Mab ATCC19977 CU458896	1451322..1451768	745.465	0.0692653	1.04918
MAB_1447	Mab ATCC19977 CU458896	1451775..1452548	3412.29	1.0105	2.01461
MAB_1448	Mab ATCC19977 CU458896	1452611..1452862	8306.48	1.57024	2.96953
MAB_1449	Mab ATCC19977 CU458896	1452868..1453401	3027.06	0.551199	1.4653
MAB_1450	Mab ATCC19977 CU458896	1453408..1454754	550.105	0.0433545	1.03051
MAB_1451	Mab ATCC19977 CU458896	1454801..1456447	1252.51	0.358265	1.28188
MAB_1452	Mab ATCC19977 CU458896	1456457..1457383	1125.17	0.386389	1.30712
MAB_1453	Mab ATCC19977 CU458896	1457404..1458834	2248.11	0.311981	1.24141
MAB_1454	Mab ATCC19977 CU458896	1458868..1459233	3405.8	0.614584	1.53112
MAB_1455	Mab ATCC19977 CU458896	1459287..1459703	243.674	-0.157436	-1.1153
MAB_1456c	Mab ATCC19977 CU458896	complement(1459726..1460364)	42.2636	0.379056	1.30049
MAB_1457	Mab ATCC19977 CU458896	1460413..1461651	1147.7	1.06832	2.097
MAB_1458	Mab ATCC19977 CU458896	1467622..1468491	137.124	0.795828	1.73607
MAB_1459c	Mab ATCC19977 CU458896	complement(1468488..1470095)	40.3909	-0.190858	-1.14144
MAB_1460	Mab ATCC19977 CU458896	1470132..1470830	45.4048	-0.269508	-1.2054
MAB_1461	Mab ATCC19977 CU458896	1470832..1471137	21.2416	-0.183281	-1.13546
MAB_1462c	Mab ATCC19977 CU458896	complement(1471144..1471617)	376.784	-0.308261	-1.23821
MAB_1463	Mab ATCC19977 CU458896	1471680..1472867	105.756	0.244081	1.18434
MAB_1464	Mab ATCC19977 CU458896	1472929..1473282	859.581	0.260848	1.19818
MAB_1465	Mab ATCC19977 CU458896	1473316..1474239	125.028	-0.704192	-1.62923
MAB_1466c	Mab ATCC19977 CU458896	complement(1474265..1475719)	41.2379	0.280137	1.21431
MAB_1467c	Mab ATCC19977 CU458896	complement(1475773..1477980)	12.4422	-0.457912	-1.37355
MAB_1468c	Mab ATCC19977 CU458896	complement(1477977..1480049)	9.48004	-0.407545	-1.32643
MAB_1469	Mab ATCC19977 CU458896	1480227..1482857	55.7796	-0.416409	-1.3346
MAB_1470c	Mab ATCC19977 CU458896	complement(1482869..1484314)	11.409	0.406932	1.32586
MAB_1471c	Mab ATCC19977 CU458896	complement(1484334..1486292)	21.4632	-0.81858	-1.76367
MAB_1472c	Mab ATCC19977 CU458896	complement(1486415..1486969)	24.1551	-0.603456	-1.51935
MAB_1473c	Mab ATCC19977 CU458896	complement(1486995..1487588)	100.023	-0.553878	-1.46803
MAB_1474c	Mab ATCC19977 CU458896	complement(1487606..1488910)	5.6423	-0.143294	-1.10442
MAB_1475	Mab ATCC19977 CU458896	1489028..1489330	316.583	0.0686642	1.04875
MAB_1476	Mab ATCC19977 CU458896	1489342..1489929	128.247	-0.540358	-1.45433
MAB_1477	Mab ATCC19977 CU458896	1489926..1490918	19.5861	-1.05457	-2.0771
MAB_1478	Mab ATCC19977 CU458896	1490956..1491369	85.3704	-0.0614044	-1.04348
MAB_1479	Mab ATCC19977 CU458896	1491388..1491660	326.021	0.543712	1.45772
MAB_1480	Mab ATCC19977 CU458896	1491667..1492641	186.064	0.260291	1.19772
MAB_1481	Mab ATCC19977 CU458896	1492638..1493315	80.6649	-0.0308756	-1.02163
MAB_1482	Mab ATCC19977 CU458896	1493312..1494160	66.2123	-0.287434	-1.22047
MAB_1483	Mab ATCC19977 CU458896	1494214..1494975	137.015	-0.763972	-1.69816
MAB_1484	Mab ATCC19977 CU458896	1495025..1495801	82.4778	-0.394487	-1.31448
MAB_1485	Mab ATCC19977 CU458896	1495815..1496435	52.5797	-0.378436	-1.29993
MAB_1486c	Mab ATCC19977 CU458896	complement(1496518..1497447)	21.7866	0.08425	1.06014
MAB_1487c	Mab ATCC19977 CU458896	complement(1497528..1497890)	129.873	0.476976	1.39182
MAB_1488c	Mab ATCC19977 CU458896	complement(1497887..1498219)	26.2291	-0.464112	-1.37947
MAB_1489	Mab ATCC19977 CU458896	1498630..1500426	44.1682	-0.387566	-1.30818
MAB_1490	Mab ATCC19977 CU458896	1500576..1502036	26.1376	0.0373912	1.02626
MAB_1491	Mab ATCC19977 CU458896	1502033..1502782	44.0776	0.179502	1.13249
MAB_1492	Mab ATCC19977 CU458896	1502769..1506116	69.4367	-0.147905	-1.10796
MAB_1493c	Mab ATCC19977 CU458896	complement(1506113..1506898)	22.8707	-0.153538	-1.11229
MAB_1494	Mab ATCC19977 CU458896	1506972..1507544	33.1448	-0.197188	-1.14646
MAB_1495	Mab ATCC19977 CU458896	1507541..1509772	43.7961	0.0404646	1.02844
MAB_1496c	Mab ATCC19977 CU458896	complement(1509769..1511196)	14.6155	0.116396	1.08402
MAB_1497c	Mab ATCC19977 CU458896	complement(1511193..1511765)	61.8859	0.281327	1.21531
MAB_1498c	Mab ATCC19977 CU458896	complement(1511797..1512504)	6.30216	0.262313	1.1994
MAB_1499	Mab ATCC19977 CU458896	1512719..1513846	1.53062	-0.430327	-1.34754
MAB_1500	Mab ATCC19977 CU458896	1513875..1514561	0.369583	0.082855	1.05911
MAB_1501	Mab ATCC19977 CU458896	1514571..1515608	0.848404	2.67235	6.37467
MAB_1502	Mab ATCC19977 CU458896	1515610..1516818	1.8453	0.523964	1.4379
MAB_1503	Mab ATCC19977 CU458896	1516818..1517711	2.32887	-0.55577	-1.46995
MAB_1504	Mab ATCC19977 CU458896	1517713..1518510	1.08179	-0.355056	-1.27904
MAB_1505	Mab ATCC19977 CU458896	1518544..1518741	4.61643	-0.944869	-1.92501
MAB_1506c	Mab ATCC19977 CU458896	complement(1518801..1519256)	845.753	0.454431	1.37024
MAB_1507	Mab ATCC19977 CU458896	1519403..1520086	21.2329	-0.4038	-1.32299
MAB_1508c	Mab ATCC19977 CU458896	complement(1520093..1520845)	25.4174	0.531626	1.44556
MAB_1509	Mab ATCC19977 CU458896	1521112..1522863	93.8616	0.328905	1.25606
MAB_1510	Mab ATCC19977 CU458896	1522935..1523756	20.1393	-0.0227435	-1.01589
MAB_1511	Mab ATCC19977 CU458896	1523867..1524583	95.2291	0.45884	1.37444
MAB_1512	Mab ATCC19977 CU458896	1525599..1534877	336.557	-0.363868	-1.28687
MAB_1513	Mab ATCC19977 CU458896	1534874..1535281	334.306	-0.269012	-1.20498
MAB_1514	Mab ATCC19977 CU458896	1535314..1535799	94.8742	-0.0596776	-1.04223
MAB_1515c	Mab ATCC19977 CU458896	complement(1535895..1536368)	32.0797	0.60343	1.51932
MAB_1516	Mab ATCC19977 CU458896	1536453..1536689	130.301	0.982219	1.9755
MAB_1517c	Mab ATCC19977 CU458896	complement(1536709..1537539)	329.066	0.0845117	1.06033
MAB_1518	Mab ATCC19977 CU458896	1537593..1538219	137.602	-0.179959	-1.13285
MAB_1519	Mab ATCC19977 CU458896	1538321..1538704	30.1192	0.662382	1.58269
MAB_1520c	Mab ATCC19977 CU458896	complement(1538701..1541604)	1.13214	0.236691	1.17829
MAB_1521	Mab ATCC19977 CU458896	1541739..1542956	15.6345	-0.375288	-1.2971
MAB_1522	Mab ATCC19977 CU458896	1542949..1543605	2.93709	-0.033339	-1.02338
MAB_1523c	Mab ATCC19977 CU458896	complement(1543608..1544096)	42.0576	0.0940295	1.06735
MAB_1524c	Mab ATCC19977 CU458896	complement(1544093..1545382)	21.9262	-0.254919	-1.19327
MAB_1525c	Mab ATCC19977 CU458896	complement(1545441..1546067)	34.6452	0.714223	1.6406
MAB_1526	Mab ATCC19977 CU458896	1546156..1547013	12.2483	0.336111	1.26235
MAB_1527	Mab ATCC19977 CU458896	1547010..1548458	45.2578	0.856456	1.81058
MAB_1528c	Mab ATCC19977 CU458896	complement(1548465..1549280)	246.622	-0.980113	-1.97262
MAB_1529c	Mab ATCC19977 CU458896	complement(1549490..1549963)	68.3707	0.787512	1.72609
MAB_1530	Mab ATCC19977 CU458896	1550391..1551611	171.723	0.101164	1.07264
MAB_1531c	Mab ATCC19977 CU458896	complement(1551681..1552568)	54.269	-0.597345	-1.51293
MAB_1533c	Mab ATCC19977 CU458896	complement(1553214..1553840)	52.9978	0.422394	1.34015
MAB_1534	Mab ATCC19977 CU458896	1553968..1555494	81.0097	0.158213	1.1159
MAB_1535c	Mab ATCC19977 CU458896	complement(1555533..1556483)	21.3602	0.824586	1.77103
MAB_1536	Mab ATCC19977 CU458896	1556562..1557287	1.69821	0.274313	1.20942
MAB_1537c	Mab ATCC19977 CU458896	complement(1557266..1558069)	40.8646	-0.119911	-1.08667
MAB_1538	Mab ATCC19977 CU458896	1558120..1559499	27.267	0.00306441	1.00213
MAB_1539c	Mab ATCC19977 CU458896	complement(1559496..1560239)	12.6257	0.684057	1.60665
MAB_1540	Mab ATCC19977 CU458896	1560375..1561742	38.7535	0.563834	1.47819
MAB_1541	Mab ATCC19977 CU458896	1561897..1562835	44.3292	1.77294	3.41749
MAB_1542c	Mab ATCC19977 CU458896	complement(1562840..1564675)	5.9742	-0.0623322	-1.04415
MAB_1543	Mab ATCC19977 CU458896	1564833..1565174	1687.64	0.308698	1.23859
MAB_1544c	Mab ATCC19977 CU458896	complement(1565197..1567074)	7.72166	1.40025	2.63948
MAB_1545c	Mab ATCC19977 CU458896	complement(1567074..1567991)	3.51746	0.79408	1.73397
MAB_1546c	Mab ATCC19977 CU458896	complement(1567988..1568791)	2.62879	0.716279	1.64294
MAB_1547c	Mab ATCC19977 CU458896	complement(1568868..1570229)	11.1479	0.160317	1.11753
MAB_1548c	Mab ATCC19977 CU458896	complement(1570318..1571517)	10.537	-0.952206	-1.93483
MAB_1549c	Mab ATCC19977 CU458896	complement(1571595..1573958)	17.2491	-0.233671	-1.17582
MAB_1550	Mab ATCC19977 CU458896	1574004..1574657	5.04701	-1.21874	-2.32743
MAB_1551c	Mab ATCC19977 CU458896	complement(1574664..1575566)	76.8491	1.94133	3.84059
MAB_1552	Mab ATCC19977 CU458896	1575640..1576254	16.5966	-0.135316	-1.09833
MAB_1553c	Mab ATCC19977 CU458896	complement(1576275..1576619)	154.006	0.719	1.64604
MAB_1554	Mab ATCC19977 CU458896	1576773..1577774	6.09361	0.663735	1.58418
MAB_1555	Mab ATCC19977 CU458896	1578188..1581691	17.5211	-0.338586	-1.26452
MAB_1556	Mab ATCC19977 CU458896	1581735..1582280	575.483	0.816746	1.76143
MAB_1557	Mab ATCC19977 CU458896	1582646..1584655	29.2305	-0.261231	-1.1985
MAB_1558c	Mab ATCC19977 CU458896	complement(1584652..1586292)	3.83718	-0.615466	-1.53205
MAB_1559	Mab ATCC19977 CU458896	1586455..1586937	2.43104	2.37428	5.18476
MAB_1560	Mab ATCC19977 CU458896	1587054..1588727	166.519	1.15716	2.23018
MAB_1561	Mab ATCC19977 CU458896	1588781..1593625	82.5802	-0.171453	-1.12619
MAB_1562	Mab ATCC19977 CU458896	1593633..1594088	68.6233	0.290113	1.22274
MAB_1563	Mab ATCC19977 CU458896	1594085..1594732	25.7038	-0.249882	-1.18911
MAB_1564c	Mab ATCC19977 CU458896	complement(1594796..1595551)	25.0545	-0.612067	-1.52845
MAB_1565c	Mab ATCC19977 CU458896	complement(1595583..1597172)	51.132	-0.4546	-1.3704
MAB_1566c	Mab ATCC19977 CU458896	complement(1597224..1597634)	69.1902	-0.567177	-1.48162
MAB_1567	Mab ATCC19977 CU458896	1597890..1598441	340.93	-0.273598	-1.20882
MAB_1568	Mab ATCC19977 CU458896	1598473..1598733	265.188	-0.196472	-1.14589
MAB_1569	Mab ATCC19977 CU458896	1598660..1599187	311.513	-0.503487	-1.41764
MAB_1570	Mab ATCC19977 CU458896	1599313..1600152	7.01257	-0.834772	-1.78358
MAB_1571c	Mab ATCC19977 CU458896	complement(1600212..1602806)	105.358	-0.519729	-1.43369
MAB_1572	Mab ATCC19977 CU458896	1602936..1603553	84.388	0.0157576	1.01098
MAB_1573c	Mab ATCC19977 CU458896	complement(1603550..1604503)	32.6295	-0.301807	-1.23269
MAB_1574	Mab ATCC19977 CU458896	1604564..1605043	35.7581	-0.550542	-1.46464
MAB_1575	Mab ATCC19977 CU458896	1605050..1605847	23.1631	-0.456617	-1.37232
MAB_1576	Mab ATCC19977 CU458896	1605926..1606588	18.1524	0.0881721	1.06302
MAB_1577c	Mab ATCC19977 CU458896	complement(1606595..1607443)	8.57478	0.349737	1.27433
MAB_1578c	Mab ATCC19977 CU458896	complement(1607449..1608087)	44.1053	-0.600517	-1.51626
MAB_1579	Mab ATCC19977 CU458896	1608202..1609197	4.24407	0.989946	1.98611
MAB_1580	Mab ATCC19977 CU458896	1609681..1611153	182.825	0.318365	1.24692
MAB_1581	Mab ATCC19977 CU458896	1611337..1611930	506.148	0.571013	1.48557
MAB_1582	Mab ATCC19977 CU458896	1611927..1612580	536.645	0.28234	1.21617
MAB_1583	Mab ATCC19977 CU458896	1612822..1614102	955.44	0.509183	1.42324
MAB_1584	Mab ATCC19977 CU458896	1614109..1614732	36.5994	0.259115	1.19674
MAB_1585	Mab ATCC19977 CU458896	1614753..1615292	73.6044	0.536225	1.45017
MAB_1586c	Mab ATCC19977 CU458896	complement(1615340..1615570)	585.187	-1.73021	-3.31777
MAB_1587c	Mab ATCC19977 CU458896	complement(1615581..1616792)	835.661	-2.05442	-4.15377
MAB_1588c	Mab ATCC19977 CU458896	complement(1616810..1617901)	631.969	-1.9265	-3.80132
MAB_1589	Mab ATCC19977 CU458896	1618015..1618668	258.64	-0.470441	-1.38553
MAB_1590c	Mab ATCC19977 CU458896	complement(1618665..1618826)	21.0195	0.381637	1.30282
MAB_1591	Mab ATCC19977 CU458896	1618849..1619556	29.0231	0.342504	1.26796
MAB_1592c	Mab ATCC19977 CU458896	complement(1619549..1620370)	16.6798	-0.431035	-1.3482
MAB_1593c	Mab ATCC19977 CU458896	complement(1620363..1622699)	42.3064	-0.244945	-1.18505
MAB_1594	Mab ATCC19977 CU458896	1623027..1624934	485.154	0.524088	1.43802
MAB_1595	Mab ATCC19977 CU458896	1624931..1626037	1123.86	1.07123	2.10123
MAB_1596	Mab ATCC19977 CU458896	1626234..1626542	79.4194	0.861502	1.81693
MAB_1597	Mab ATCC19977 CU458896	1627202..1627534	23.3317	0.115404	1.08328
MAB_1598	Mab ATCC19977 CU458896	1627628..1628194	1.88077	0.183542	1.13567
MAB_1599	Mab ATCC19977 CU458896	1628296..1629456	26.5494	-0.350508	-1.27501
MAB_1600c	Mab ATCC19977 CU458896	complement(1629453..1630148)	11.09	-0.752428	-1.68463
MAB_1601c	Mab ATCC19977 CU458896	complement(1630158..1631312)	36.4478	-0.393221	-1.31332
MAB_1602	Mab ATCC19977 CU458896	1631440..1632054	178.229	0.508711	1.42278
MAB_1603	Mab ATCC19977 CU458896	1632223..1634862	127.779	-0.178064	-1.13136
MAB_1604	Mab ATCC19977 CU458896	1634859..1636295	80.9947	-0.587816	-1.50297
MAB_1605	Mab ATCC19977 CU458896	1636292..1636729	58.7096	0.305298	1.23567
MAB_1606	Mab ATCC19977 CU458896	1636740..1637150	48.1861	0.103525	1.0744
MAB_1607	Mab ATCC19977 CU458896	1637570..1640449	124.078	-0.190614	-1.14125
MAB_1608c	Mab ATCC19977 CU458896	complement(1640459..1640791)	10.2257	0.431268	1.34842
MAB_1609c	Mab ATCC19977 CU458896	complement(1640838..1641191)	6.45517	-0.382917	-1.30398
MAB_1612	Mab ATCC19977 CU458896	1642155..1643603	76.8895	-0.0876768	-1.06266
MAB_1613	Mab ATCC19977 CU458896	1643600..1644706	24.7252	-0.304996	-1.23542
MAB_1614	Mab ATCC19977 CU458896	1644819..1645460	84.5894	0.397731	1.31743
MAB_1615	Mab ATCC19977 CU458896	1645681..1646271	211.715	0.133256	1.09677
MAB_1616	Mab ATCC19977 CU458896	1646343..1646885	89.1997	0.462296	1.37773
MAB_1617c	Mab ATCC19977 CU458896	complement(1646887..1647711)	1.56559	1.0516	2.07282
MAB_1618	Mab ATCC19977 CU458896	1647810..1649138	39.7763	-0.0505815	-1.03568
MAB_1619	Mab ATCC19977 CU458896	1649152..1650057	50.0263	0.414539	1.33287
MAB_1620	Mab ATCC19977 CU458896	1650089..1651510	49.8165	-0.0165681	-1.01155
MAB_1621	Mab ATCC19977 CU458896	1651612..1652247	30.66	-0.189091	-1.14005
MAB_1622	Mab ATCC19977 CU458896	1652244..1652657	31.6459	-0.684769	-1.60744
MAB_1623	Mab ATCC19977 CU458896	1652654..1653319	16.0882	-0.075531	-1.05375
MAB_1624	Mab ATCC19977 CU458896	1653306..1654049	26.6189	-0.0103905	-1.00723
MAB_1625	Mab ATCC19977 CU458896	1654053..1654889	19.8997	-0.730859	-1.65963
MAB_1626	Mab ATCC19977 CU458896	1654974..1655807	3.22707	-0.365497	-1.28833
MAB_1627	Mab ATCC19977 CU458896	1655804..1657321	1.87333	-0.078114	-1.05564
MAB_1628c	Mab ATCC19977 CU458896	complement(1657327..1658745)	185.802	-0.0839922	-1.05995
MAB_1629c	Mab ATCC19977 CU458896	complement(1658833..1660158)	6.59708	0.242385	1.18295
MAB_1630c	Mab ATCC19977 CU458896	complement(1660155..1660523)	16.3764	0.112076	1.08078
MAB_1631c	Mab ATCC19977 CU458896	complement(1660536..1660694)	6.38751	0.171486	1.12622
MAB_1632c	Mab ATCC19977 CU458896	complement(1660691..1662544)	29.6715	0.888707	1.85152
MAB_1633	Mab ATCC19977 CU458896	1662698..1663648	41.6498	-0.305339	-1.23571
MAB_1635	Mab ATCC19977 CU458896	1664248..1665918	46.5566	-0.30987	-1.2396
MAB_1636	Mab ATCC19977 CU458896	1665918..1666895	22.8461	-1.15451	-2.22608
MAB_1637	Mab ATCC19977 CU458896	1666895..1667734	37.9646	-0.00792403	-1.00551
MAB_1638	Mab ATCC19977 CU458896	1667798..1668445	207.024	0.327266	1.25463
MAB_1639c	Mab ATCC19977 CU458896	complement(1668474..1669073)	27.3369	-0.86167	-1.81714
MAB_1640	Mab ATCC19977 CU458896	1669151..1671004	106.355	-0.600684	-1.51644
MAB_1641	Mab ATCC19977 CU458896	1671163..1672161	29.9398	0.0058863	1.00409
MAB_1642	Mab ATCC19977 CU458896	1672168..1672350	32.1889	0.0568556	1.0402
MAB_1643	Mab ATCC19977 CU458896	1672390..1674360	56.4458	0.982131	1.97538
MAB_1644	Mab ATCC19977 CU458896	1674357..1675157	30.6375	0.198537	1.14753
MAB_1645	Mab ATCC19977 CU458896	1675173..1675961	21.8183	0.136342	1.09911
MAB_1646c	Mab ATCC19977 CU458896	complement(1675951..1677204)	26.9697	-0.537499	-1.45145
MAB_1647c	Mab ATCC19977 CU458896	complement(1677191..1677712)	28.0169	-0.622877	-1.53994
MAB_1648c	Mab ATCC19977 CU458896	complement(1677709..1678866)	24.9957	0.00383663	1.00266
MAB_1649c	Mab ATCC19977 CU458896	complement(1678868..1679281)	26.3716	-0.0281799	-1.01972
MAB_1650c	Mab ATCC19977 CU458896	complement(1679278..1680828)	5.10754	-0.451542	-1.3675
MAB_1651	Mab ATCC19977 CU458896	1680888..1681148	72.8809	0.561858	1.47617
MAB_1652	Mab ATCC19977 CU458896	1681534..1682592	63.9208	0.668316	1.58922
MAB_1653	Mab ATCC19977 CU458896	1682589..1683479	61.8724	0.303344	1.234
MAB_1654	Mab ATCC19977 CU458896	1683476..1684288	72.2135	0.583285	1.49826
MAB_1655	Mab ATCC19977 CU458896	1684313..1685338	28.897	0.486261	1.40081
MAB_1656	Mab ATCC19977 CU458896	1685426..1685740	16.0287	0.341041	1.26667
MAB_1657c	Mab ATCC19977 CU458896	complement(1685798..1685950)	329.577	-0.986093	-1.98081
MAB_1658c	Mab ATCC19977 CU458896	complement(1686029..1686724)	7.00423	0.0315546	1.02211
MAB_1659c	Mab ATCC19977 CU458896	complement(1686717..1688009)	133.687	0.19618	1.14566
MAB_1660c	Mab ATCC19977 CU458896	complement(1688012..1688938)	153.836	0.266844	1.20317
MAB_1661c	Mab ATCC19977 CU458896	complement(1688935..1689648)	86.4125	0.0384177	1.02699
MAB_1662c	Mab ATCC19977 CU458896	complement(1689645..1691327)	206.931	0.345917	1.27096
MAB_1663	Mab ATCC19977 CU458896	1691684..1692850	3.52462	-0.721639	-1.64905
MAB_1664c	Mab ATCC19977 CU458896	complement(1692858..1693166)	46.5497	0.261474	1.1987
MAB_1665	Mab ATCC19977 CU458896	1693278..1694303	38.5062	-0.295588	-1.22738
MAB_1666	Mab ATCC19977 CU458896	1694348..1695493	23.7951	-0.404155	-1.32331
MAB_1667	Mab ATCC19977 CU458896	1695494..1696270	14.5088	-0.38702	-1.30769
MAB_1668	Mab ATCC19977 CU458896	1696382..1697407	350.763	-0.0658682	-1.04671
MAB_1669	Mab ATCC19977 CU458896	1697404..1697916	84.1396	-0.122062	-1.08829
MAB_1670	Mab ATCC19977 CU458896	1697951..1699258	110.879	-0.457932	-1.37357
MAB_1671	Mab ATCC19977 CU458896	1699218..1699589	15.8348	-1.20064	-2.29842
MAB_1672	Mab ATCC19977 CU458896	1699586..1700500	85.7445	0.111773	1.08056
MAB_1673	Mab ATCC19977 CU458896	1700613..1701461	27.3343	0.00984999	1.00685
MAB_1674c	Mab ATCC19977 CU458896	complement(1701565..1702965)	4.89321	-0.347362	-1.27223
MAB_1675	Mab ATCC19977 CU458896	1703039..1703824	16.2162	-0.541691	-1.45568
MAB_1676	Mab ATCC19977 CU458896	1703787..1704695	90.8739	0.279593	1.21385
MAB_1677	Mab ATCC19977 CU458896	1704695..1705105	139.989	0.555773	1.46996
MAB_1678c	Mab ATCC19977 CU458896	complement(1705102..1705560)	102.668	-0.149349	-1.10907
MAB_1679c	Mab ATCC19977 CU458896	complement(1705557..1705916)	77.4406	-0.621887	-1.53889
MAB_1680	Mab ATCC19977 CU458896	1706408..1707490	62.878	-0.945666	-1.92608
MAB_1681	Mab ATCC19977 CU458896	1707462..1708658	38.7749	-1.01508	-2.02102
MAB_1682	Mab ATCC19977 CU458896	1708658..1709638	21.741	-1.13662	-2.19866
MAB_1683	Mab ATCC19977 CU458896	1709635..1710726	73.5204	-1.28563	-2.43789
MAB_1684	Mab ATCC19977 CU458896	1710723..1712045	27.7509	-1.70639	-3.26344
MAB_1685	Mab ATCC19977 CU458896	1712042..1713562	40.698	-1.57725	-2.984
MAB_1686	Mab ATCC19977 CU458896	1713559..1714269	105.847	-1.25566	-2.38776
MAB_1687	Mab ATCC19977 CU458896	1714266..1714772	230.266	-1.1578	-2.23117
MAB_1688	Mab ATCC19977 CU458896	1714769..1715512	91.1186	-1.75598	-3.37755
MAB_1689	Mab ATCC19977 CU458896	1715516..1716454	28.8244	-1.44077	-2.71465
MAB_1690	Mab ATCC19977 CU458896	1716451..1717221	131.595	-1.35985	-2.56659
MAB_1691	Mab ATCC19977 CU458896	1717239..1717514	218.026	-1.17763	-2.26205
MAB_1692	Mab ATCC19977 CU458896	1717514..1719196	42.9056	-1.50028	-2.82897
MAB_1693	Mab ATCC19977 CU458896	1719193..1720062	31.986	-1.72427	-3.30413
MAB_1694	Mab ATCC19977 CU458896	1720101..1720919	26.1034	-1.77023	-3.41108
MAB_1695	Mab ATCC19977 CU458896	1720921..1722429	10.533	-1.71149	-3.27498
MAB_1696	Mab ATCC19977 CU458896	1722426..1723493	21.0635	-1.6416	-3.12012
MAB_1697	Mab ATCC19977 CU458896	1723495..1724511	10.236	-1.41272	-2.66239
MAB_1698	Mab ATCC19977 CU458896	1724508..1725617	12.6723	-1.61763	-3.06871
MAB_1699	Mab ATCC19977 CU458896	1725617..1726747	4.89398	-1.00163	-2.00226
MAB_1700	Mab ATCC19977 CU458896	1726744..1727943	8.5904	-1.30254	-2.46663
MAB_1701	Mab ATCC19977 CU458896	1727947..1728843	6.62357	-1.70439	-3.25892
MAB_1702	Mab ATCC19977 CU458896	1728946..1730364	150.973	0.538638	1.4526
MAB_1703	Mab ATCC19977 CU458896	1730378..1731772	81.3219	0.171192	1.12599
MAB_1704c	Mab ATCC19977 CU458896	complement(1731769..1732791)	21.2342	0.938109	1.91602
MAB_1705c	Mab ATCC19977 CU458896	complement(1732839..1733519)	1.03453	0.526921	1.44085
MAB_1706c	Mab ATCC19977 CU458896	complement(1733588..1735603)	11.0327	-0.573031	-1.48765
MAB_1707	Mab ATCC19977 CU458896	1735663..1736949	3.23544	-0.277485	-1.21208
MAB_1708	Mab ATCC19977 CU458896	1736970..1738874	10.4494	-0.114798	-1.08282
MAB_1709c	Mab ATCC19977 CU458896	complement(1738882..1739130)	336.696	0.533697	1.44763
MAB_1710c	Mab ATCC19977 CU458896	complement(1739492..1740250)	8.63071	-0.0962122	-1.06896
MAB_1711c	Mab ATCC19977 CU458896	complement(1740566..1741282)	100.357	0.151578	1.11078
MAB_1712	Mab ATCC19977 CU458896	1741342..1742073	55.0818	-0.415226	-1.33351
MAB_1713	Mab ATCC19977 CU458896	1742137..1744158	7.78537	-0.485044	-1.39963
MAB_1714	Mab ATCC19977 CU458896	1744155..1744970	2.9871	-0.532087	-1.44602
MAB_1715c	Mab ATCC19977 CU458896	complement(1745063..1746325)	2.65362	-0.879779	-1.84009
MAB_1716c	Mab ATCC19977 CU458896	complement(1746325..1747140)	6.84544	-0.329376	-1.25647
MAB_1717c	Mab ATCC19977 CU458896	complement(1747127..1747993)	10.8356	-0.913835	-1.88405
MAB_1718	Mab ATCC19977 CU458896	1748067..1749584	19.7034	-0.486533	-1.40107
MAB_1719	Mab ATCC19977 CU458896	1749613..1750989	14.9355	-0.770493	-1.70585
MAB_1720	Mab ATCC19977 CU458896	1751067..1751750	9.05738	-0.767556	-1.70238
MAB_1721	Mab ATCC19977 CU458896	1751747..1752763	4.49387	-0.624075	-1.54122
MAB_1722	Mab ATCC19977 CU458896	1752760..1754322	2.89154	-0.21028	-1.15691
MAB_1723	Mab ATCC19977 CU458896	1754551..1755801	5.77241	0.856749	1.81095
MAB_1724c	Mab ATCC19977 CU458896	complement(1755798..1756568)	0	#NUM!	#NUM!
MAB_1725c	Mab ATCC19977 CU458896	complement(1756975..1757997)	0	#NUM!	#NUM!
MAB_1726	Mab ATCC19977 CU458896	1758216..1758944	0	#NUM!	#NUM!
MAB_1727c	Mab ATCC19977 CU458896	complement(1758925..1759311)	0	#NUM!	#NUM!
MAB_1728	Mab ATCC19977 CU458896	1759478..1759798	0	#NUM!	#NUM!
MAB_1729	Mab ATCC19977 CU458896	1759857..1760663	0	#NUM!	#NUM!
MAB_1730	Mab ATCC19977 CU458896	1760663..1760998	0	#NUM!	#NUM!
MAB_1731	Mab ATCC19977 CU458896	1760998..1761390	0	#NUM!	#NUM!
MAB_1732	Mab ATCC19977 CU458896	1761634..1762323	0	#NUM!	#NUM!
MAB_1733	Mab ATCC19977 CU458896	1762320..1762502	0	#NUM!	#NUM!
MAB_1734	Mab ATCC19977 CU458896	1762584..1762892	0	#NUM!	#NUM!
MAB_1735	Mab ATCC19977 CU458896	1762889..1763236	0	#NUM!	#NUM!
MAB_1736	Mab ATCC19977 CU458896	1763388..1763564	1.14759	-0.567935	-1.4824
MAB_1737	Mab ATCC19977 CU458896	1763561..1763791	0	#NUM!	#NUM!
MAB_1738	Mab ATCC19977 CU458896	1763788..1763937	0	#NUM!	#NUM!
MAB_1739	Mab ATCC19977 CU458896	1763934..1764131	0	#NUM!	#NUM!
MAB_1740	Mab ATCC19977 CU458896	1764124..1764321	0	#NUM!	#NUM!
MAB_1741	Mab ATCC19977 CU458896	1764312..1764461	0.338538	-3.00378	-8.021
MAB_1742	Mab ATCC19977 CU458896	1764589..1765791	0.536829	1.26172	2.39782
MAB_1743	Mab ATCC19977 CU458896	1765913..1766410	0	#NUM!	#NUM!
MAB_1744	Mab ATCC19977 CU458896	1766407..1767045	0	#NUM!	#NUM!
MAB_1745	Mab ATCC19977 CU458896	1767038..1767463	0	#NUM!	#NUM!
MAB_1746	Mab ATCC19977 CU458896	1767463..1767876	3.68708	2.08802	4.25163
MAB_1747	Mab ATCC19977 CU458896	1768022..1768282	5.44774	-0.695258	-1.61917
MAB_1748	Mab ATCC19977 CU458896	1768279..1769382	7.55141	1.00117	2.00163
MAB_1749	Mab ATCC19977 CU458896	1769413..1769667	4.14421	0.983619	1.97742
MAB_1750	Mab ATCC19977 CU458896	1769668..1770603	5.08064	1.10091	2.1449
MAB_1751	Mab ATCC19977 CU458896	1770738..1770887	2.73978	0.617595	1.53432
MAB_1752	Mab ATCC19977 CU458896	1771225..1771407	11.0996	0.129134	1.09364
MAB_1753	Mab ATCC19977 CU458896	1771540..1771845	9.40121	0.348528	1.27326
MAB_1754	Mab ATCC19977 CU458896	1771842..1772138	6.91864	0.287486	1.22051
MAB_1755	Mab ATCC19977 CU458896	1772135..1772452	7.38485	0.682296	1.60469
MAB_1756	Mab ATCC19977 CU458896	1772757..1773074	15.8774	0.528796	1.44272
MAB_1757	Mab ATCC19977 CU458896	1773427..1773858	177.08	0.923319	1.89647
MAB_1758	Mab ATCC19977 CU458896	1773873..1774166	107.834	0.952277	1.93492
MAB_1759	Mab ATCC19977 CU458896	1774177..1774503	65.5321	1.11747	2.16966
MAB_1760	Mab ATCC19977 CU458896	1774643..1775320	68.1482	1.18788	2.27817
MAB_1761	Mab ATCC19977 CU458896	1775317..1775517	46.734	1.47938	2.78828
MAB_1762	Mab ATCC19977 CU458896	1776401..1776733	380.931	-0.0989003	-1.07096
MAB_1763	Mab ATCC19977 CU458896	1776730..1776981	442.186	0.447941	1.36409
MAB_1764	Mab ATCC19977 CU458896	1777253..1777477	9.39353	0.487836	1.40234
MAB_1765	Mab ATCC19977 CU458896	1777694..1777990	12.2559	0.527312	1.44124
MAB_1766	Mab ATCC19977 CU458896	1778029..1778205	515.45	1.27065	2.4127
MAB_1767	Mab ATCC19977 CU458896	1778353..1778598	580.414	0.441305	1.35783
MAB_1768	Mab ATCC19977 CU458896	1778637..1778873	554.397	0.783512	1.72132
MAB_1769	Mab ATCC19977 CU458896	1778870..1779145	669.417	0.915694	1.88648
MAB_1770	Mab ATCC19977 CU458896	1779185..1779457	506.881	0.808899	1.75187
MAB_1771	Mab ATCC19977 CU458896	1779496..1779663	447.311	0.835643	1.78465
MAB_1773c	Mab ATCC19977 CU458896	complement(1779938..1780219)	163.846	0.431073	1.34824
MAB_1774	Mab ATCC19977 CU458896	1780349..1781611	12.9226	1.50266	2.83365
MAB_1775	Mab ATCC19977 CU458896	1781618..1782439	6.14237	0.78767	1.72628
MAB_1776	Mab ATCC19977 CU458896	1782448..1783131	4.9783	1.35403	2.55626
MAB_1777	Mab ATCC19977 CU458896	1783131..1783376	1.6706	6.04664	66.1029
MAB_1778	Mab ATCC19977 CU458896	1783376..1783792	16.4725	0.737432	1.66721
MAB_1779	Mab ATCC19977 CU458896	1783867..1784235	10.8191	0.711757	1.6378
MAB_1780	Mab ATCC19977 CU458896	1784235..1784453	8.31049	0.272799	1.20815
MAB_1781	Mab ATCC19977 CU458896	1784450..1784653	6.47205	-0.482835	-1.39749
MAB_1782	Mab ATCC19977 CU458896	1784650..1785282	4.08092	0.65506	1.57468
MAB_1783	Mab ATCC19977 CU458896	1785424..1785708	3.91397	1.47057	2.77132
MAB_1784	Mab ATCC19977 CU458896	1786169..1786627	13.5582	0.776435	1.71289
MAB_1785	Mab ATCC19977 CU458896	1786635..1788287	3.01894	0.586766	1.50188
MAB_1786	Mab ATCC19977 CU458896	1788306..1789670	3.2258	0.634785	1.55271
MAB_1787	Mab ATCC19977 CU458896	1789721..1790335	47.9223	1.28018	2.4287
MAB_1788	Mab ATCC19977 CU458896	1790357..1791187	18.7927	0.531397	1.44533
MAB_1789	Mab ATCC19977 CU458896	1791187..1791759	5.94268	0.535966	1.44991
MAB_1790	Mab ATCC19977 CU458896	1791756..1792091	5.94085	0.208459	1.15545
MAB_1791	Mab ATCC19977 CU458896	1792091..1792357	7.6076	0.0848857	1.0606
MAB_1792	Mab ATCC19977 CU458896	1792357..1792734	7.14455	1.11936	2.1725
MAB_1793	Mab ATCC19977 CU458896	1792801..1793388	8.98616	1.08966	2.12824
MAB_1794	Mab ATCC19977 CU458896	1793483..1793749	5.05738	0.343889	1.26917
MAB_1795	Mab ATCC19977 CU458896	1793866..1794177	7.3387	1.51518	2.85834
MAB_1796	Mab ATCC19977 CU458896	1794188..1798201	0.702058	0.347335	1.27221
MAB_1797	Mab ATCC19977 CU458896	1798205..1799314	0.317349	0.967148	1.95497
MAB_1798	Mab ATCC19977 CU458896	1799317..1801113	1.37218	1.27064	2.41268
MAB_1799	Mab ATCC19977 CU458896	1801128..1801646	0.58706	-0.173498	-1.12779
MAB_1800	Mab ATCC19977 CU458896	1801639..1802724	1.08121	1.39442	2.62882
MAB_1801	Mab ATCC19977 CU458896	1802724..1806848	0.0142326	0.362031	1.28523
MAB_1802	Mab ATCC19977 CU458896	1806860..1807258	0	#NUM!	#NUM!
MAB_1803	Mab ATCC19977 CU458896	1807261..1808658	0	#NUM!	#NUM!
MAB_1804	Mab ATCC19977 CU458896	1808674..1809105	0	#NUM!	#NUM!
MAB_1805	Mab ATCC19977 CU458896	1809368..1810741	1.96553	0.606978	1.52307
MAB_1806	Mab ATCC19977 CU458896	1810738..1811154	3.94213	1.03868	2.05435
MAB_1807	Mab ATCC19977 CU458896	1811205..1812119	3.20817	0.878437	1.83838
MAB_1808	Mab ATCC19977 CU458896	1812168..1812389	0.686226	-0.169354	-1.12456
MAB_1809	Mab ATCC19977 CU458896	1812386..1813582	1.42237	0.405371	1.32443
MAB_1810	Mab ATCC19977 CU458896	1813579..1814226	1.64567	-0.657624	-1.57748
MAB_1811	Mab ATCC19977 CU458896	1814229..1814453	2.87025	2.22862	4.68684
MAB_1812c	Mab ATCC19977 CU458896	complement(1814454..1814774)	230.016	0.0344392	1.02416
MAB_1813	Mab ATCC19977 CU458896	1814955..1815197	0.72481	0.390884	1.3112
MAB_1814	Mab ATCC19977 CU458896	1815260..1815607	2.77251	-0.0332184	-1.02329
MAB_1815	Mab ATCC19977 CU458896	1815646..1815900	53.7678	-0.0403261	-1.02835
MAB_1816c	Mab ATCC19977 CU458896	complement(1816245..1817414)	3.06093	0.359847	1.28329
MAB_1817c	Mab ATCC19977 CU458896	complement(1817438..1817650)	1.10253	0.394818	1.31478
MAB_1818	Mab ATCC19977 CU458896	1818491..1818877	4.55113	0.454103	1.36993
MAB_1819c	Mab ATCC19977 CU458896	complement(1819188..1819850)	74.7374	0.277985	1.2125
MAB_1820c	Mab ATCC19977 CU458896	complement(1819847..1820461)	23.9454	0.115891	1.08364
MAB_1821	Mab ATCC19977 CU458896	1820807..1824457	55.5739	0.58975	1.50499
MAB_1822	Mab ATCC19977 CU458896	1824660..1825559	101.392	0.0561887	1.03972
MAB_1823c	Mab ATCC19977 CU458896	complement(1826072..1827097)	162.29	0.097665	1.07004
MAB_1825c	Mab ATCC19977 CU458896	complement(1827296..1827871)	43.816	0.0720412	1.0512
MAB_1826	Mab ATCC19977 CU458896	1828088..1829158	176.95	-0.110442	-1.07956
MAB_1827c	Mab ATCC19977 CU458896	complement(1829615..1830310)	17.5835	0.0410924	1.02889
MAB_1828	Mab ATCC19977 CU458896	1830509..1830904	22.0902	0.614499	1.53103
MAB_1829	Mab ATCC19977 CU458896	1830904..1831509	23.7357	0.229898	1.17275
MAB_1830	Mab ATCC19977 CU458896	1831535..1832749	18.0236	0.232394	1.17478
MAB_1831	Mab ATCC19977 CU458896	1832781..1833098	26.1888	-0.00791977	-1.0055
MAB_1832	Mab ATCC19977 CU458896	1833102..1834463	39.1108	-0.49575	-1.41005
MAB_1833	Mab ATCC19977 CU458896	1834469..1835095	24.054	-0.458221	-1.37385
MAB_1834	Mab ATCC19977 CU458896	1835115..1835591	17.3527	0.012568	1.00875
MAB_1835c	Mab ATCC19977 CU458896	complement(1835714..1836541)	30.9713	-0.48011	-1.39485
MAB_1836	Mab ATCC19977 CU458896	1837057..1837296	1.22312	1.66036	3.16096
MAB_1837c	Mab ATCC19977 CU458896	complement(1837305..1837568)	2.44623	0.402554	1.32185
MAB_1838	Mab ATCC19977 CU458896	1837703..1838455	4.21025	0.353843	1.27796
MAB_1839	Mab ATCC19977 CU458896	1838612..1839703	3.33333	0.527312	1.44124
MAB_1840c	Mab ATCC19977 CU458896	complement(1839752..1840549)	107.046	0.225647	1.1693
MAB_1841c	Mab ATCC19977 CU458896	complement(1840643..1841182)	9.02768	-0.27052	-1.20624
MAB_1842c	Mab ATCC19977 CU458896	complement(1841182..1842216)	7.35952	-0.798327	-1.73908
MAB_1843	Mab ATCC19977 CU458896	1842268..1842936	6.45196	-0.47777	-1.39259
MAB_1844	Mab ATCC19977 CU458896	1843021..1843734	7.60999	0.157298	1.1152
MAB_1845c	Mab ATCC19977 CU458896	complement(1843737..1844627)	10.0877	-0.792857	-1.7325
MAB_1846	Mab ATCC19977 CU458896	1844817..1846403	6.32599	0.373484	1.29548
MAB_1847	Mab ATCC19977 CU458896	1846498..1847532	3.46018	0.249903	1.18913
MAB_1848	Mab ATCC19977 CU458896	1847543..1847806	7.30934	-0.13983	-1.10178
MAB_1849	Mab ATCC19977 CU458896	1847878..1848921	11.4305	-0.46907	-1.38422
MAB_1850c	Mab ATCC19977 CU458896	complement(1848918..1849235)	100.284	0.167737	1.1233
MAB_1851	Mab ATCC19977 CU458896	1849335..1850474	29.8698	0.465385	1.38069
MAB_1852c	Mab ATCC19977 CU458896	complement(1850600..1851235)	19.1625	-0.914059	-1.88434
MAB_1853c	Mab ATCC19977 CU458896	complement(1851232..1851465)	3.90621	-3.62699	-12.3547
MAB_1854c	Mab ATCC19977 CU458896	complement(1851551..1854034)	14.1262	-0.342356	-1.26783
MAB_1855c	Mab ATCC19977 CU458896	complement(1854093..1855070)	3.48175	1.05276	2.0745
MAB_1856	Mab ATCC19977 CU458896	1855163..1855675	10.6907	-0.347259	-1.27214
MAB_1857c	Mab ATCC19977 CU458896	complement(1855672..1856112)	14.6239	-0.223751	-1.16777
MAB_1858	Mab ATCC19977 CU458896	1856185..1857051	43.1665	-0.135388	-1.09839
MAB_1859	Mab ATCC19977 CU458896	1857048..1857761	23.6812	0.201916	1.15023
MAB_1860	Mab ATCC19977 CU458896	1857758..1858498	19.5996	0.135919	1.09879
MAB_1861c	Mab ATCC19977 CU458896	complement(1858495..1859079)	18.7498	-0.527178	-1.44111
MAB_1862	Mab ATCC19977 CU458896	1859159..1859977	15.6248	-0.749434	-1.68113
MAB_1863	Mab ATCC19977 CU458896	1859977..1861137	43.2863	0.535629	1.44957
MAB_1864	Mab ATCC19977 CU458896	1861159..1862367	73.3263	0.665888	1.58654
MAB_1865	Mab ATCC19977 CU458896	1862364..1864118	12.7455	0.263001	1.19997
MAB_1866c	Mab ATCC19977 CU458896	complement(1864115..1865488)	1.55225	-1.80305	-3.48958
MAB_1867	Mab ATCC19977 CU458896	1865564..1866628	7.39062	0.0378426	1.02658
MAB_1868c	Mab ATCC19977 CU458896	complement(1866638..1868389)	3.82594	-0.314976	-1.24399
MAB_1869c	Mab ATCC19977 CU458896	complement(1868400..1869440)	40.4392	0.187587	1.13886
MAB_1870	Mab ATCC19977 CU458896	1869513..1870331	4.89826	-0.115095	-1.08305
MAB_1871	Mab ATCC19977 CU458896	1870514..1871047	163.563	0.10289	1.07392
MAB_1872c	Mab ATCC19977 CU458896	complement(1871053..1871439)	35.3471	0.311135	1.24068
MAB_1873c	Mab ATCC19977 CU458896	complement(1871499..1872086)	5.59139	0.569268	1.48377
MAB_1874	Mab ATCC19977 CU458896	1872180..1873100	10.4208	-1.10948	-2.15768
MAB_1875c	Mab ATCC19977 CU458896	complement(1873110..1873949)	210.135	-0.519235	-1.4332
MAB_1876c	Mab ATCC19977 CU458896	complement(1873957..1875378)	603.405	-0.565732	-1.48014
MAB_1877c	Mab ATCC19977 CU458896	complement(1875397..1876650)	3855.49	-0.156007	-1.1142
MAB_1878c	Mab ATCC19977 CU458896	complement(1876647..1876955)	20442.1	0.0302486	1.02119
MAB_1879c	Mab ATCC19977 CU458896	complement(1877074..1878006)	1177.26	-1.32407	-2.50371
MAB_1880c	Mab ATCC19977 CU458896	complement(1878166..1879446)	35.1223	-0.164855	-1.12105
MAB_1881c	Mab ATCC19977 CU458896	complement(1879495..1880136)	16.215	-0.317926	-1.24654
MAB_1882c	Mab ATCC19977 CU458896	complement(1880114..1880596)	10.2104	0.275477	1.21039
MAB_1883c	Mab ATCC19977 CU458896	complement(1880593..1881033)	21.1674	0.873692	1.83235
MAB_1884c	Mab ATCC19977 CU458896	complement(1881176..1883893)	59.8233	0.0609871	1.04318
MAB_1885	Mab ATCC19977 CU458896	1884125..1884682	31.4877	-0.0732895	-1.05211
MAB_1886	Mab ATCC19977 CU458896	1884774..1885199	376.325	-0.0212384	-1.01483
MAB_1887	Mab ATCC19977 CU458896	1885231..1885692	274.238	-0.573891	-1.48853
MAB_1888	Mab ATCC19977 CU458896	1885923..1886366	49.637	-0.225077	-1.16884
MAB_1889	Mab ATCC19977 CU458896	1886442..1887794	17.2647	-0.580176	-1.49503
MAB_1890c	Mab ATCC19977 CU458896	complement(1887842..1888186)	51.811	-0.232039	-1.17449
MAB_1891	Mab ATCC19977 CU458896	1888779..1889519	42.283	-0.25462	-1.19302
MAB_1892	Mab ATCC19977 CU458896	1889519..1890793	68.0262	-1.99523	-3.9868
MAB_1893	Mab ATCC19977 CU458896	1890870..1891514	69.2822	-0.712321	-1.63844
MAB_1894c	Mab ATCC19977 CU458896	complement(1891504..1892562)	32.4871	0.268659	1.20469
MAB_1895c	Mab ATCC19977 CU458896	complement(1892574..1893941)	98.1068	0.548882	1.46295
MAB_1896c	Mab ATCC19977 CU458896	complement(1894578..1894946)	278.433	1.01024	2.01424
MAB_1897c	Mab ATCC19977 CU458896	complement(1895066..1896076)	58.4154	-0.163634	-1.1201
MAB_1898	Mab ATCC19977 CU458896	1896235..1897179	1.45088	-1.01803	-2.02515
MAB_1899c	Mab ATCC19977 CU458896	complement(1897164..1897979)	27.5062	-0.510229	-1.42428
MAB_1900c	Mab ATCC19977 CU458896	complement(1897979..1898467)	8.51537	-0.778723	-1.71561
MAB_1901c	Mab ATCC19977 CU458896	complement(1898460..1899110)	43.4483	-0.595292	-1.51078
MAB_1902	Mab ATCC19977 CU458896	1899145..1900164	4.18194	-0.152046	-1.11114
MAB_1903	Mab ATCC19977 CU458896	1900164..1901303	9.93342	-0.0899487	-1.06433
MAB_1904	Mab ATCC19977 CU458896	1901300..1902022	33.8538	0.101524	1.07291
MAB_1905	Mab ATCC19977 CU458896	1902019..1903122	47.0089	0.0227976	1.01593
MAB_1906	Mab ATCC19977 CU458896	1903132..1903935	12.7583	-0.650608	-1.56983
MAB_1907	Mab ATCC19977 CU458896	1904060..1905256	2.50298	-1.38246	-2.60713
MAB_1908c	Mab ATCC19977 CU458896	complement(1905669..1906898)	2.93124	-0.696446	-1.62051
MAB_1909c	Mab ATCC19977 CU458896	complement(1906895..1907857)	9.70265	-0.321756	-1.24985
MAB_1910c	Mab ATCC19977 CU458896	complement(1907854..1908339)	1.04487	-0.897006	-1.8622
MAB_1911c	Mab ATCC19977 CU458896	complement(1908336..1909253)	10.8421	-0.831741	-1.77983
MAB_1912c	Mab ATCC19977 CU458896	complement(1909250..1909630)	40.9178	-0.262393	-1.19947
MAB_1913	Mab ATCC19977 CU458896	1909994..1911514	286.098	0.304745	1.2352
MAB_1914c	Mab ATCC19977 CU458896	complement(1911515..1912954)	80.7202	-0.643509	-1.56212
MAB_1915	Mab ATCC19977 CU458896	1913227..1915029	302.853	-0.251897	-1.19077
MAB_1916c	Mab ATCC19977 CU458896	complement(1915040..1915918)	431.071	0.949976	1.93184
MAB_1917	Mab ATCC19977 CU458896	1916100..1917473	83.8214	-0.323273	-1.25117
MAB_1918	Mab ATCC19977 CU458896	1917497..1919026	82.0457	-0.284074	-1.21763
MAB_1919	Mab ATCC19977 CU458896	1919062..1920603	40.4072	-0.011456	-1.00797
MAB_1920	Mab ATCC19977 CU458896	1920623..1921963	221.299	-0.0725479	-1.05157
MAB_1921	Mab ATCC19977 CU458896	1921960..1924938	12.9551	-0.650837	-1.57008
MAB_1922	Mab ATCC19977 CU458896	1924950..1925285	14.2065	-0.823866	-1.77014
MAB_1923c	Mab ATCC19977 CU458896	complement(1925289..1925657)	377.896	-0.636584	-1.55464
MAB_1924	Mab ATCC19977 CU458896	1925721..1926170	20.6136	0.560678	1.47496
MAB_1925	Mab ATCC19977 CU458896	1926332..1926874	85.9438	0.0847784	1.06052
MAB_1926	Mab ATCC19977 CU458896	1926912..1927622	80.9206	0.134608	1.09779
MAB_1927	Mab ATCC19977 CU458896	1927619..1928908	36.9243	-0.357746	-1.28142
MAB_1928c	Mab ATCC19977 CU458896	complement(1928918..1929421)	54.4079	-0.281605	-1.21555
MAB_1929	Mab ATCC19977 CU458896	1929455..1930414	19.5188	-0.862522	-1.81821
MAB_1930c	Mab ATCC19977 CU458896	complement(1930398..1930820)	106.964	-0.123023	-1.08901
MAB_1931c	Mab ATCC19977 CU458896	complement(1930855..1931265)	161.13	0.255466	1.19372
MAB_1932c	Mab ATCC19977 CU458896	complement(1931304..1932182)	367.085	0.696193	1.62022
MAB_1933c	Mab ATCC19977 CU458896	complement(1932319..1933755)	1095.87	1.55545	2.93924
MAB_1934	Mab ATCC19977 CU458896	1933897..1934361	56.241	-0.0621406	-1.04401
MAB_1935	Mab ATCC19977 CU458896	1934393..1935787	4.40463	-0.361522	-1.28478
MAB_1936	Mab ATCC19977 CU458896	1935879..1936715	76.8687	0.152463	1.11147
MAB_1937	Mab ATCC19977 CU458896	1936702..1937994	34.6	-0.18603	-1.13763
MAB_1938c	Mab ATCC19977 CU458896	complement(1937877..1938521)	7.37283	0.303568	1.23419
MAB_1939	Mab ATCC19977 CU458896	1938690..1939898	1.34407	-0.34324	-1.2686
MAB_1940c	Mab ATCC19977 CU458896	complement(1939885..1940634)	174.347	-0.409491	-1.32822
MAB_1942c	Mab ATCC19977 CU458896	complement(1940669..1941658)	106.178	-0.319413	-1.24782
MAB_1943c	Mab ATCC19977 CU458896	complement(1941655..1942347)	54.298	-0.926296	-1.90039
MAB_1944c	Mab ATCC19977 CU458896	complement(1942352..1943275)	9.61756	-0.0217146	-1.01517
MAB_1945c	Mab ATCC19977 CU458896	complement(1943280..1944998)	57.4569	0.112727	1.08127
MAB_1946	Mab ATCC19977 CU458896	1945136..1945366	1.75864	-0.982654	-1.9761
MAB_1947	Mab ATCC19977 CU458896	1945403..1945744	17.5208	-0.285327	-1.21869
MAB_1948c	Mab ATCC19977 CU458896	complement(1945756..1947264)	25.912	-0.555769	-1.46995
MAB_1949	Mab ATCC19977 CU458896	1947348..1948442	35.0595	-0.0335908	-1.02356
MAB_1950	Mab ATCC19977 CU458896	1948485..1949588	64.1658	0.0217561	1.01519
MAB_1951c	Mab ATCC19977 CU458896	complement(1949585..1951294)	10.8392	-0.185701	-1.13737
MAB_1952c	Mab ATCC19977 CU458896	complement(1951383..1952141)	5.55309	-0.87839	-1.83832
MAB_1953c	Mab ATCC19977 CU458896	complement(1952138..1953160)	6.25451	-0.983612	-1.97741
MAB_1954c	Mab ATCC19977 CU458896	complement(1953157..1953690)	66.4714	-1.01937	-2.02703
MAB_1955c	Mab ATCC19977 CU458896	complement(1953697..1954371)	90.8034	-0.182617	-1.13494
MAB_1956	Mab ATCC19977 CU458896	1954409..1955455	0.824519	-0.218948	-1.16388
MAB_1957	Mab ATCC19977 CU458896	1955571..1955942	1922.9	0.623491	1.5406
MAB_1958c	Mab ATCC19977 CU458896	complement(1955957..1956499)	104.661	0.516942	1.43092
MAB_1959	Mab ATCC19977 CU458896	1956650..1957621	64.5081	0.84564	1.79706
MAB_1960c	Mab ATCC19977 CU458896	complement(1957618..1959558)	60.0944	-0.459182	-1.37476
MAB_1961	Mab ATCC19977 CU458896	1959719..1960768	1881.84	-0.832258	-1.78047
MAB_1962	Mab ATCC19977 CU458896	1960784..1961203	1135.67	-0.898456	-1.86407
MAB_1963	Mab ATCC19977 CU458896	1961441..1962307	148.008	-0.36762	-1.29022
MAB_1964	Mab ATCC19977 CU458896	1962307..1963029	58.0853	-0.710826	-1.63674
MAB_1965c	Mab ATCC19977 CU458896	complement(1963026..1963463)	46.5119	0.310521	1.24016
MAB_1966c	Mab ATCC19977 CU458896	complement(1963532..1965172)	2215.22	0.225856	1.16947
MAB_1967c	Mab ATCC19977 CU458896	complement(1965169..1966344)	1254.58	-0.335441	-1.26176
MAB_1968c	Mab ATCC19977 CU458896	complement(1966341..1967228)	453.995	-0.914612	-1.88506
MAB_1969c	Mab ATCC19977 CU458896	complement(1967229..1967849)	3644.35	-0.432079	-1.34918
MAB_1970	Mab ATCC19977 CU458896	1968040..1969113	5.57926	-0.189885	-1.14067
MAB_1971c	Mab ATCC19977 CU458896	complement(1969085..1970887)	2.98544	-0.73456	-1.66389
MAB_1972c	Mab ATCC19977 CU458896	complement(1970925..1971674)	23.9685	-0.318884	-1.24736
MAB_1973	Mab ATCC19977 CU458896	1971768..1971989	243.839	-0.25638	-1.19448
MAB_1974	Mab ATCC19977 CU458896	1972172..1973317	337.164	0.158601	1.1162
MAB_1975	Mab ATCC19977 CU458896	1973341..1974522	21.7816	-0.0868521	-1.06205
MAB_1976	Mab ATCC19977 CU458896	1974542..1975699	9.99827	-0.348717	-1.27343
MAB_1977	Mab ATCC19977 CU458896	1975709..1976443	11.3997	-0.419632	-1.33759
MAB_1978c	Mab ATCC19977 CU458896	complement(1976422..1978233)	201.301	-0.156515	-1.11459
MAB_1979	Mab ATCC19977 CU458896	1978315..1978710	14.7469	-0.288237	-1.22115
MAB_1980c	Mab ATCC19977 CU458896	complement(1978711..1979139)	35.4447	0.716176	1.64282
MAB_1981	Mab ATCC19977 CU458896	1979222..1979662	306.861	0.198816	1.14776
MAB_1982	Mab ATCC19977 CU458896	1979682..1980953	52.2179	-0.850512	-1.80314
MAB_1983	Mab ATCC19977 CU458896	1980950..1981342	37.0841	-0.226293	-1.16982
MAB_1984	Mab ATCC19977 CU458896	1981659..1982396	453.766	0.64466	1.56337
MAB_1985	Mab ATCC19977 CU458896	1982520..1983818	147.429	0.323336	1.25122
MAB_1986	Mab ATCC19977 CU458896	1983828..1984331	29.4206	-0.314936	-1.24396
MAB_1987	Mab ATCC19977 CU458896	1984351..1985739	410.889	-0.388221	-1.30878
MAB_1988c	Mab ATCC19977 CU458896	complement(1985749..1987053)	35.8383	-0.390028	-1.31042
MAB_1989c	Mab ATCC19977 CU458896	complement(1987093..1987533)	88.4344	-0.589001	-1.50421
MAB_1990	Mab ATCC19977 CU458896	1987616..1988020	25.5784	-0.220754	-1.16534
MAB_1991c	Mab ATCC19977 CU458896	complement(1988017..1989579)	41.4238	-0.0699579	-1.04969
MAB_1992c	Mab ATCC19977 CU458896	complement(1989584..1990528)	40.0872	-0.119088	-1.08605
MAB_1993	Mab ATCC19977 CU458896	1990758..1991738	30.821	0.24056	1.18145
MAB_1994c	Mab ATCC19977 CU458896	complement(1991713..1992393)	69.9446	0.00939966	1.00654
MAB_1995c	Mab ATCC19977 CU458896	complement(1992390..1993049)	27.2369	-0.233843	-1.17596
MAB_1996	Mab ATCC19977 CU458896	1993364..1993768	552.82	-0.368754	-1.29124
MAB_1997	Mab ATCC19977 CU458896	1994129..1994560	72.4357	0.45937	1.37494
MAB_1998	Mab ATCC19977 CU458896	1994706..1995701	84.5277	0.374256	1.29617
MAB_1999	Mab ATCC19977 CU458896	1995698..1996669	18.7243	0.574467	1.48913
MAB_2000	Mab ATCC19977 CU458896	1996666..1998594	107.195	-0.460916	-1.37642
MAB_2001	Mab ATCC19977 CU458896	1998726..2000273	24.1438	0.0584643	1.04136
MAB_2002	Mab ATCC19977 CU458896	2000275..2001750	7.19049	-0.233986	-1.17608
MAB_2003	Mab ATCC19977 CU458896	2001747..2002826	78.9861	0.42305	1.34076
MAB_2004	Mab ATCC19977 CU458896	2002833..2004299	24.9923	-0.0416111	-1.02926
MAB_2005	Mab ATCC19977 CU458896	2004311..2005885	37.8195	0.13295	1.09653
MAB_2006	Mab ATCC19977 CU458896	2005930..2007078	27.6222	-0.201071	-1.14955
MAB_2007	Mab ATCC19977 CU458896	2007075..2008547	21.1328	0.0691936	1.04913
MAB_2008	Mab ATCC19977 CU458896	2008544..2009476	16.4371	0.0875298	1.06255
MAB_2009	Mab ATCC19977 CU458896	2009746..2010909	284.878	-0.975706	-1.9666
MAB_2010	Mab ATCC19977 CU458896	2010933..2011640	83.4869	-0.635559	-1.55354
MAB_2011	Mab ATCC19977 CU458896	2011640..2012359	24.4735	-0.148973	-1.10878
MAB_2012	Mab ATCC19977 CU458896	2012448..2013089	96.7364	-0.181963	-1.13443
MAB_2013c	Mab ATCC19977 CU458896	complement(2013162..2013908)	19.0197	0.233105	1.17536
MAB_2014c	Mab ATCC19977 CU458896	complement(2013918..2014262)	5.44605	-0.478234	-1.39304
MAB_2015c	Mab ATCC19977 CU458896	complement(2014259..2014723)	6.06034	1.08157	2.11634
MAB_2016	Mab ATCC19977 CU458896	2014934..2015227	272.181	0.997794	1.99694
MAB_2017	Mab ATCC19977 CU458896	2015457..2016284	550.438	0.465123	1.38044
MAB_2018	Mab ATCC19977 CU458896	2016330..2016794	277.135	1.30611	2.47275
MAB_2019	Mab ATCC19977 CU458896	2016791..2017405	43.9129	0.34562	1.2707
MAB_2020c	Mab ATCC19977 CU458896	complement(2017418..2018392)	79.7908	-0.0116963	-1.00814
MAB_2021c	Mab ATCC19977 CU458896	complement(2018394..2018957)	221.58	-0.334333	-1.26079
MAB_2022	Mab ATCC19977 CU458896	2019055..2019681	25.2689	-0.958806	-1.9437
MAB_2023c	Mab ATCC19977 CU458896	complement(2019656..2020645)	89.5587	-0.242467	-1.18301
MAB_2024	Mab ATCC19977 CU458896	2021053..2022858	19.3098	1.01383	2.01927
MAB_2025	Mab ATCC19977 CU458896	2023026..2024516	33.509	1.28189	2.43156
MAB_2026	Mab ATCC19977 CU458896	2024648..2025676	141.211	1.15473	2.22642
MAB_2027	Mab ATCC19977 CU458896	2026395..2026877	24.5535	1.50932	2.84675
MAB_2028	Mab ATCC19977 CU458896	2026904..2028217	3.17228	1.42389	2.68308
MAB_2029	Mab ATCC19977 CU458896	2028224..2029366	2.82505	0.69487	1.61874
MAB_2030	Mab ATCC19977 CU458896	2029312..2030652	1.53232	1.93881	3.8339
MAB_2031	Mab ATCC19977 CU458896	2030675..2031931	1.5413	0.923717	1.897
[truncated: 2,971 more rows]

## Sheet: DosRS dependent
Name	Log₂ FC ΔdosRS 1% vs WT 1% O2	Log₂ FC WT1% vs WT 20% O2	Function	Mab Essentiality (ref. Akosubi et al. 2022)	Mtb ortholog	Mtb DosR Dependent (ref.Voskuil at al. 2004)
MAB_0049	-1.62854	0.64607	ESAT-6-like protein	GA	Rv0288	NO
MAB_0103	-3.55073	4.07334	Probable monooxygenase EthA	NE	Rv3854c	NO
MAB_0104	-3.49352	2.98023	Probable enoyl-CoA hydratase/isomerase	NE	#N/A	NO
MAB_0132	-1.16632	-0.344252	Probable prephenate dehydratase PheA	ES	Rv3838c	NO
MAB_0156c	-3.3779	3.41903	Iron-sulfur cluster-binding protein, RIESKE family	GA	Rv3818	NO
MAB_0157	-2.17409	0.256434	Hypothetical transcriptional regulator, MarR	GA	Rv2327	NO
MAB_0183c	-1.66761	3.58734	Putative cation transporter	GA	#N/A	NO
MAB_0282	-1.08828	-1.04082	Conserved hypothetical protein	NE	#N/A	NO
MAB_0335	-1.4428	3.25036	Probable cobalamin synthesis protein	NE	Rv0106	NO
MAB_0356c	-1.22091	5.00568	Conserved hypothetical protein	NE	Rv2437	NO
MAB_0379	-1.10037	6.5744	Conserved hypothetical protein (MaoC-like dehydratase?)	NE	#N/A	NO
MAB_0387	-1.39517	-0.449805	Conserved hypothetical protein	NE	Rv3694c	NO
MAB_0388c	-1.53347	1.2208	Conserved hypothetical protein	NE	Rv3693	NO
MAB_0389c	-1.27598	2.42555	Putative regulatory protein	NE	Rv3692	NO
MAB_0390c	-1.78997	1.3297	Conserved hypothetical protein	NE	Rv3691	NO
MAB_0391c	-2.22254	2.06882	Conserved hypothetical membrane protein	NE	Rv3690	NO
MAB_0392c	-1.25852	2.17203	Conserved hypothetical protein	NE	Rv3689	NO
MAB_0419	-1.34169	-2.65392	Conserved hypothetical protein	NE	Rv3673c	NO
MAB_0464	-1.13875	1.20841	Hypothetical protein	NE	#N/A	NO
MAB_0497	-1.02113	-1.32926	Conserved hypothetical protein (abortive infection protein?)	NE	Rv1863c	NO
MAB_0564c	-1.22229	-1.57997	Probable DNA repair protein RadA	NE	Rv3585	NO
MAB_0575c	-1.07498	-0.143056	Putative ABC-transporter transmembrane protein	NE	Rv2060	NO
MAB_0683c	-1.16169	-2.1823	Hypothetical conserved membrane protein	NE	#N/A	NO
MAB_0695	-1.24286	2.63896	Putative fumarate reductase/succinate dehydrogenase	NE	Rv0785	NO
MAB_0698	-1.01345	-0.394913	Probable phosphoribosylformylglycinamidine synthase I	ES	Rv0788	NO
MAB_0738	-1.22985	-0.549742	Putative AraC-family transcriptional regulator	NE	#N/A	NO
MAB_0765	-4.75101	6.74159	Hypothetical conserved integral membrane protein	NE	#N/A	NO
MAB_0775	-1.26641	4.28707	Hypothetical protein	NE	#N/A	NO
MAB_0776	-1.24556	2.34615	Hypothetical protein	NE	#N/A	NO
MAB_0778	-1.22319	2.98164	Conserved hypothetical protein (lipoprotein LppU?)	NE	#N/A	NO
MAB_0863	-1.57628	-1.53249	Conserved hypothetical protein	NE	Rv0863	NO
MAB_0864	-1.18092	-0.652839	Hypothetical molybdenum cofactor biosynthesis protein MoaC2	NE	Rv0864	NO
MAB_0865	-1.32583	-0.984563	Probable molybdopterin biosynthesis protein Mog	NE	Rv0865	NO
MAB_0866	-1.40739	-1.71639	Probable molybdopterin-converting factor subunit 2 (MoaE)	NE	Rv0866	NO
MAB_0929	-1.77895	3.48593	Conserved hypothetical protein	NE	Rv0885	NO
MAB_0930	-1.64701	3.72013	Putative ferredoxin/ferredoxin--NADP reductase	NE	Rv0886	NO
MAB_0947c	-1.43505	0.571695	Putative luciferase	NE	#N/A	NO
MAB_0961c	-1.03344	-1.24823	Conserved hypothetical protein	NE	Rv3699	NO
MAB_1040	-2.13408	2.66825	Conserved hypothetical protein	NE	#N/A	NO
MAB_1041	-2.98172	3.63679	Conserved hypothetical protein	NE	Rv3129	Yes
MAB_1042c	-9.41832	11.0934	Probable cytochrome c oxidase polypeptide I	NE	#N/A	NO
MAB_1044c	-1.42635	3.89011	Hypothetical glyoxalase/bleomycin resistance protein	NE	#N/A	NO
MAB_1046c	-2.71317	6.80439	Hypothetical cobalamin synthesis protein P47K/CobW	NE	#N/A	NO
MAB_1159	-2.01459	3.37977	Putative iron permease FTR1	NE	#N/A	NO
MAB_1160	-2.14359	3.3704	Conserved hypothetical protein	NE	#N/A	NO
MAB_1161c	-2.11385	4.10969	Conserved hypothetical protein	NE	#N/A	NO
MAB_1162c	-2.13922	4.98562	Conserved hypothetical protein	NE	#N/A	NO
MAB_1171c	-1.23246	-3.65248	Conserved hypothetical protein	NE	#N/A	NO
MAB_1193c	-1.10218	-2.06823	Conserved hypothetical protein (lipolytic enzyme G-D-S-L?)	NE	Rv1075c	NO
MAB_1196	-1.95665	3.54033	Proline-rich antigen (36 kDa antigen)	NE	Rv1078	NO
MAB_1237	-1.65998	2.7478	Possible acyl-[acyl-carrier protein] desaturase DesA2	ES	Rv1094	NO
MAB_1242c	-1.1716	2.59495	Hypothetical protein	NE	#N/A	NO
MAB_1243c	-1.73993	3.93401	Hypothetical protein	NE	#N/A	NO
MAB_1244c	-2.05267	4.13034	Hypothetical protein	NE	#N/A	NO
MAB_1245c	-1.61769	4.48588	Hypothetical protein	NE	#N/A	NO
MAB_1246c	-1.8086	2.71909	Hypothetical protein	NE	#N/A	NO
MAB_1272	-1.01783	1.97013	Hypothetical protein	NE	#N/A	NO
MAB_1297c	-4.59698	-0.465366	Conserved hypothetical protein	NE	#N/A	NO
MAB_1303c	-1.06017	-1.15247	Hypothetical protein	NE	#N/A	NO
MAB_1348	-1.2811	-4.12465	Conserved hypothetical protein	NE	Rv1209	NO
MAB_1361c	-1.11986	0.986479	Probable O-methyltransferase	NE	Rv1220c	NO
MAB_1406c	-2.14779	5.45496	Probable cytochrome P450	NE	Rv1256c	NO
MAB_1420	-1.01726	-2.57245	Conserved hypothetical protein	NE	Rv1277	NO
MAB_1477	-1.05457	-2.39693	Conserved hypothetical protein (peptidase?)	NE	Rv1333	NO
MAB_1586c	-1.73021	-0.275364	Conserved hypothetical protein	N/A	#N/A	NO
MAB_1587c	-2.05442	1.00569	Probable fatty acid desaturase	NE	#N/A	NO
MAB_1588c	-1.9265	0.204525	Putative oxidoreductase	NE	#N/A	NO
MAB_1636	-1.15451	-2.49583	Conserved hypothetical protein	GA	Rv2410c	NO
MAB_1671	-1.20064	-3.14357	Conserved hypothetical protein	NE	Rv2365c	NO
MAB_1681	-1.01508	5.44931	Conserved hypothetical protein	NE	#N/A	NO
MAB_1682	-1.13662	4.73839	Probable NAD-dependent epimerase/dehydratase	NE	#N/A	NO
MAB_1683	-1.28563	6.01929	Putative fatty acid desaturase	NE	#N/A	NO
MAB_1684	-1.70639	4.61257	Diaminobutyrate--2-oxoglutarate aminotransferase	NE	#N/A	NO
MAB_1685	-1.57725	5.36609	Putative decarboxylase	NE	#N/A	NO
MAB_1686	-1.25566	6.55713	Hypothetical protein	NE	#N/A	NO
MAB_1687	-1.1578	6.46064	Conserved hypothetical protein	NE	Rv1443c	NO
MAB_1688	-1.75598	6.98262	Hypothetical protein	NE	#N/A	NO
MAB_1689	-1.44077	11.4379	Probable daunorubicin resistance ABC transporter ATP-binding subunit DrrA	NE	#N/A	NO
MAB_1690	-1.35985	6.16576	Putative ABC transporter transmembrane protein	NE	#N/A	NO
MAB_1691	-1.17763	5.5046	Hypothetical protein	N/A	#N/A	NO
MAB_1692	-1.50028	5.21845	Putative polyketide synthase Pks16/acyl-CoA synthetase	NE	#N/A	NO
MAB_1693	-1.72427	6.27014	Conserved hypothetical protein (YrbE family?)	NE	#N/A	NO
MAB_1694	-1.77023	5.318	Putative YrbE family protein	NE	#N/A	NO
MAB_1695	-1.71149	5.4624	Putative Mce family protein	NE	#N/A	NO
MAB_1696	-1.6416	4.66504	Putative Mce family protein	NE	#N/A	NO
MAB_1697	-1.41272	2.97422	Putative Mce family protein	NE	#N/A	NO
MAB_1698	-1.61763	4.13813	Putative Mce family protein	NE	#N/A	NO
MAB_1874	-1.10948	1.37848	Putative oxidoreductase	NE	#N/A	NO
MAB_1879c	-1.32407	4.42444	Putative malonyl CoA-ACP transacylase FabD	NE	Rv2243	NO
MAB_1892	-1.99523	3.47199	Hypothetical protein	NE	#N/A	NO
MAB_1954c	-1.01937	-0.909319	Putative cobinamide kinase/cobinamide phosphate guanylyltransferase CobU	NE	Rv0254c	NO
MAB_2157	-1.58736	-1.50921	Probable acyl-[acyl-carrier protein] desaturase	NE	#N/A	NO
MAB_2158c	-1.08875	-3.73039	Probable ATP-dependent RNA helicase	NE	#N/A	NO
MAB_2204	-1.10831	-0.928471	Conserved hypothetical protein (FxsA cytoplasmic membrane protein?)	NE	Rv2053c	NO
MAB_2211c	-1.06658	4.83455	Putative membrane protein, MmpS	NE	#N/A	NO
MAB_2221	-1.44763	-0.835952	Putative pyridoxamine 5'-phosphate oxidase-related protein	NE	#N/A	NO
MAB_2229c	-1.63321	0.702026	Hypothetical PE family protein	NE	Rv0287	NO
MAB_2386	-1.0042	3.73415	Putative transcriptional regulator, ArsR family	NE	#N/A	NO
MAB_2477c	-3.03035	2.88985	Probable monooxygenase	NE	#N/A	NO
MAB_2489	-10.3113	5.47501	Conserved hypothetical protein	NE	Rv2005c	YES
MAB_2490	-7.0462	4.41847	Conserved hypothetical protein	NE	Rv2828c	NO
MAB_2500	-1.09543	-2.94103	Hypothetical protein	NE	#N/A	NO
MAB_2510c	-1.6099	1.07657	Putative methyltransferase	NE	#N/A	NO
MAB_2532	-2.32588	-0.974422	Hypothetical protein	NE	#N/A	NO
MAB_2541c	-1.10131	3.47532	Probable transcriptional regulatory protein TetR	NE	#N/A	NO
MAB_2602c	-1.67018	2.47425	Putative transcriptional regulator, ArsR family	NE	Rv0827c	NO
MAB_2606c	-1.75679	6.02171	Putative transcriptional regulator, TetR family	NE	#N/A	NO
MAB_2607	-1.12327	6.40329	Putative flavin-containing monooxygenase	NE	#N/A	NO
MAB_2614	-1.05439	1.11637	Hypothetical monooxygenase, FAD-binding	NE	#N/A	NO
MAB_2673c	-1.59047	1.79995	Probable L-aspartate oxidase NadB	NE	Rv1595	NO
MAB_2675	-1.22201	-1.29577	Conserved hypothetical protein (NUDIX hydrolase?)	NE	Rv1593c	NO
MAB_2716c	-3.18184	-2.27899	Probable manganese transport transmembrane protein	NE	#N/A	NO
MAB_2717c	-2.59126	-2.44187	Conserved hypothetical protein	NE	#N/A	NO
MAB_2784c	-1.32813	-2.6866	UvrABC system protein C UvrC	NE	Rv1420	NO
MAB_2866c	-1.29709	0.243742	Probable carboxylesterase (LipT)	NE	#N/A	NO
MAB_2925c	-2.40094	-2.41946	Xanthine dehydrogenase family protein	NE	Rv0373c	NO
MAB_2927c	-1.61911	-0.719572	Putative hydrolase	NE	#N/A	NO
MAB_2929c	-2.74583	2.02203	Putative urate oxidase	NE	#N/A	NO
MAB_2930c	-2.95412	1.59826	Transthyretin family protein	NE	#N/A	NO
MAB_2931c	-3.80954	1.54141	Conserved hypothetical protein	NE	#N/A	NO
MAB_2932c	-3.22829	0.862905	Probable xanthine/uracil permease	NE	#N/A	NO
MAB_2985c	-1.37953	-0.362915	Protoporphyrinogen oxidase HemY'	ES	Rv2677c	NO
MAB_3012	-1.97435	-2.64901	Probable methylated-DNA--protein-cysteine methyltransferase	NE	Rv1316c	NO
MAB_3018	-1.72798	5.20983	Putative transcriptional regulator, GntR family	NE	Rv0586	NO
MAB_3019	-1.78062	6.39652	Probable fatty acid hydroxylase	NE	#N/A	NO
MAB_3037c	-1.67326	-2.21454	Conserved hypothetical protein	NE	Rv2719c	NO
MAB_3064	-1.08011	2.28956	Conserved hypothetical protein	NE	#N/A	NO
MAB_3124	-1.02885	1.04532	Probable enoyl-CoA hydratase	NE	Rv2831	NO
MAB_3132c	-5.83132	3.47141	Conserved hypothetical protein	NE	Rv2620c	NO
MAB_3133c	-7.46238	3.38276	Putative flavohemoprotein	NE	#N/A	NO
MAB_3134c	-3.69934	1.40141	Conserved hypothetical protein	NE	#N/A	NO
MAB_3204c	-1.14929	-1.75269	Tyrosine recombinase XerC	NE	Rv2894c	NO
MAB_3268c	-1.165	0.841305	Conserved hypothetical protein	ES	Rv2968c	NO
MAB_3269c	-1.40844	1.35606	Conserved hypothetical protein	ES	Rv2969c	NO
MAB_3318	-1.54253	-1.26866	Putative regulatory protein	NE	#N/A	NO
MAB_3348	-1.01346	-0.967005	Conserved hypothetical protein	NE	#N/A	NO
MAB_3351c	-1.06952	0.652734	Putative nitroreductase	NE	Rv0306	NO
MAB_3353c	-1.59404	1.26511	Putative xanthine/uracil/vitamin C permease family protein	NE	#N/A	NO
MAB_3354	-11.4976	8.20695	Probable acyl-[acyl-carrier protein] desaturase DesA1	NE	#N/A	NO
MAB_3355	-3.18275	2.95065	Putative secreted hydrolase	NE	#N/A	NO
MAB_3438	-2.04942	9.20003	Putative short-chain dehydrogenase/reductase	NE	#N/A	NO
MAB_3467c	-1.20835	1.26135	18 kDa antigen (HSP 16.7)	NE	#N/A	NO
MAB_3486	-1.04233	3.72208	Probable acyl-CoA dehydrogenase	NE	Rv3139	NO
MAB_3511c	-1.08654	-2.19173	Probable DNA helicase II homolog UvrD2	ES	Rv3198c	NO
MAB_3515c	-1.23699	-2.42404	Probable ATP-dependent DNA helicase	NE	Rv3201c	NO
MAB_3516c	-1.71825	-2.45092	Probable ATP-dependent DNA helicase	NE	Rv3202c	NO
MAB_3531	-1.05772	-1.14529	Probable ATP-dependent DEAD-box RNA helicase	NE	Rv3211	NO
MAB_3548c	-1.13758	-1.45399	Putative fatty acid desaturase	NE	#N/A	NO
MAB_3583c	-1.03599	0.827645	Conserved hypothetical protein	NE	Rv3241c	NO
MAB_3690	-1.16632	-0.766567	Hypothetical protein	NE	#N/A	NO
MAB_3736c	-1.89088	-2.76469	Conserved hypothetical protein	NE	Rv3421c	NO
MAB_3738c	-1.00629	-2.15028	Putative hydrolase alpha/beta fold	NE	Rv3171c	NO
MAB_3835c	-1.28978	4.59958	Probable coenzyme PQQ synthesis protein E PqqE	NE	Rv0693	NO
MAB_3836c	-1.24667	4.71755	Conserved hypothetical protein	NE	Rv0692	NO
MAB_3860c	-1.02304	1.97325	Probable acyl-CoA dehydrogenase FadE	NE	Rv0672	NO
MAB_3867	-2.65367	0.626921	Hypothetical protein	NE	#N/A	NO
MAB_3882c	-1.16619	0.457839	Glycerol-3-phosphate dehydrogenase 1 GlpD1	NE	Rv2249c	NO
MAB_3883c	-1.28783	1.72843	Putative transcriptional regulator, TetR family	NE	Rv2250c	NO
MAB_3884	-1.45237	1.54437	Possible flavoprotein	NE	Rv2251	NO
MAB_3890c	-18.2009	4.47512	Probable histidine kinase response regulator	GA	Rv3132c	NO
MAB_3891c	-19.8325	3.99121	Probable transcriptional regulator, LuxR family	GA	Rv3133c	NO
MAB_3900c	-1.13451	1.52291	Conserved hypothetical protein	NE	#N/A	NO
MAB_3901	-1.58321	-0.3509	Peptidase C56 PfpI	NE	#N/A	NO
MAB_3902c	-9.72068	8.39822	Conserved hypothetical protein	NE	Rv2004c	YES
MAB_3903	-10.1914	7.72529	Conserved hypothetical protein	NE	Rv2032	YES
MAB_3904	-10.107	7.18229	Conserved hypothetical protein	NE	Rv2028c	YES
MAB_3905	-9.98285	5.30454	Hypothetical protein	NE	#N/A	NO
MAB_3907c	-1.23976	1.78612	Putative regulatory protein, LuxR	NE	Rv1204c	NO
MAB_3937	-11.8858	7.75817	Hypothetical protein	NE	#N/A	NO
MAB_3938	-6.08732	6.31741	Putative Clp protease subunit	NE	Rv2667	NO
MAB_3939	-1.34031	0.931225	Conserved hypothetical protein	NE	#N/A	NO
MAB_4139	-1.7443	3.43216	Putative transcription regulator, ArsR family	NE	#N/A	NO
MAB_4140	-1.32738	5.22019	Conserved hypothetical protein	NE	#N/A	NO
MAB_4165	-1.32747	0.945708	Conserved hypothetical protein (peptidase?)	NE	Rv0434	NO
MAB_4174	-1.60352	1.41337	Conserved hypothetical protein	NE	Rv3527	NO
MAB_4178c	-1.32242	4.46942	Probable Short-chain dehydrogenase/reductase	NE	Rv3530c	NO
MAB_4182	-1.03992	4.2703	CysN/CysC bifunctional enzyme	NE	Rv1286	NO
MAB_4233c	-1.29198	1.95087	Putative monooxygenase (luciferase-like)	NE	#N/A	NO
MAB_4234c	-1.44698	2.12135	Putative FMNH2-utilizing oxygenase	NE	#N/A	NO
MAB_4325c	-2.76948	2.34525	Hypothetical protein	NE	#N/A	NO
MAB_4326c	-2.01807	2.05986	Conserved hypothetical protein	NE	Rv3142c	NO
MAB_4330	-1.08948	-1.12265	Putative TetR-family transcriptional regulator	NE	Rv0275c	NO
MAB_4354	-3.04343	9.11277	Putative NADH dehydrogenase/NAD(P)H nitroreductase	NE	#N/A	NO
MAB_4355	-3.00639	9.44154	Hypothetical fumarylacetoacetate (FAA) hydrolase family	NE	#N/A	NO
MAB_4361	-1.91553	7.85189	Hypothetical fumarylacetoacetate hydrolase family	NE	#N/A	NO
MAB_4362	-1.4043	6.50099	Putative long-chain-fatty-acid--CoA ligase	NE	#N/A	NO
MAB_4407c	-1.65481	-0.545924	Putative alkylhydroperoxidase AhpD	NE	Rv2429	NO
MAB_4414	-1.03909	-0.137744	Putative NAD-binding protein (D-isomer specific 2-hydroxyacid dehydrogenase?)	NE	#N/A	NO
MAB_4415	-1.40527	-0.300034	Probable amidase	NE	#N/A	NO
MAB_4416c	-1.17866	-0.737546	Conserved hypothetical protein	NE	#N/A	NO
MAB_4417c	-1.32399	-0.559014	Probable aminotransferase	NE	#N/A	NO
MAB_4418	-1.49427	-1.58621	Succinate-semialdehyde dehydrogenase	NE	#N/A	NO
MAB_4425	-1.44694	-2.01592	Hypothetical protein	NE	#N/A	NO
MAB_4494c	-1.51665	1.50743	Conserved hypothetical protein	NE	#N/A	NO
MAB_4509c	-6.49643	-0.505048	Conserved hypothetical protein	NE	#N/A	NO
MAB_4625	-1.10282	0.739269	Putative transcriptional regulator, TetR family	NE	#N/A	NO
MAB_4644c	-1.04343	4.40925	Putative transcriptional regulator, GntR family	NE	#N/A	NO
MAB_4677c	-1.08069	-0.44902	Conserved hypothetical protein	NE	Rv3395A	NO
MAB_4679	-2.02227	4.11309	Putative dioxygenase	NE	#N/A	NO
MAB_4716c	-2.4949	-0.0189011	Possible membrane transport protein	NE	#N/A	NO
MAB_4724	-1.12647	4.56196	Sodium/calcium exchanger family protein	GA	#N/A	NO
MAB_4730	-1.42531	-0.0542946	Putative LysR-family transcriptional regulator	NE	#N/A	NO
MAB_4782	-1.06867	1.51386	Conserved hypothetical protein	NE	#N/A	NO
MAB_4785	-1.0545	0.519038	Conserved hypothetical protein	NE	#N/A	NO
MAB_4836c	-1.17612	0.508099	Hypothetical glycosyl transferase	NE	#N/A	NO
MAB_4843	-1.26256	9.47907	Hypothetical protein	NE	#N/A	NO
MAB_4875c	-1.14891	-1.01445	Putative transposase/phage integrase	GA	#N/A	NO
MAB_4910c	-1.11932	2.88114	Putative aminoglycoside phosphotransferase	NE	#N/A	NO
MAB_4917c	-1.00502	0.522227	Pyruvate dehydrogenase E1 component beta subunit	NE	#N/A	NO
MAB_4918c	-1.10708	-0.70234	Pyruvate dehydrogenase E1 component alpha subunit	NE	Rv2497c	NO
MAB_4935	-1.54285	-1.58856	MutT/NUDIX family protein	GA	Rv3908	NO
rpmG.1	-1.05626	6.0494	50S ribosomal protein L33	#N/A	#N/A	NO
rpsN.2_1	-1.48329	5.59043	30S ribosomal protein S14P/S29E	#N/A	#N/A	NO
rpsR.2	-1.01177	6.30501	30S ribosomal protein S18.2	#N/A	#N/A	NO
tRNA-Gly(CCC)	-1.2759	-1.33854	30s ribosomal protein S20	#N/A	#N/A	NO
tRNA-Gly(GCC)	-1.10612	0.03082	30s ribosomal protein S20	#N/A	#N/A	NO

## Sheet: Hypoxia induced DosR dependent
Name	Log₂ FC ΔdosRS 1% vs WT 1% O2	Log₂ FC WT1% vs WT 20% O2	Function	Mab Essentiality (ref. Akosubi et al. 2022)	Mtb ortholog	Mtb DosR Dependent (ref.Voskuil at al. 2004)
MAB_0103	-3.55073	4.07334	Probable monooxygenase EthA	NE	Rv3854c	NO
MAB_0104	-3.49352	2.98023	Probable enoyl-CoA hydratase/isomerase	NE	#N/A	NO
MAB_0156c	-3.3779	3.41903	Iron-sulfur cluster-binding protein, RIESKE family	GA	Rv3818	NO
MAB_0183c	-1.66761	3.58734	Putative cation transporter	GA	#N/A	NO
MAB_0335	-1.4428	3.25036	Probable cobalamin synthesis protein	NE	Rv0106	NO
MAB_0356c	-1.22091	5.00568	Conserved hypothetical protein	NE	Rv2437	NO
MAB_0379	-1.10037	6.5744	Conserved hypothetical protein (MaoC-like dehydratase?)	NE	#N/A	NO
MAB_0388c	-1.53347	1.2208	Conserved hypothetical protein	NE	Rv3693	NO
MAB_0389c	-1.27598	2.42555	Putative regulatory protein	NE	Rv3692	NO
MAB_0390c	-1.78997	1.3297	Conserved hypothetical protein	NE	Rv3691	NO
MAB_0391c	-2.22254	2.06882	Conserved hypothetical membrane protein	NE	Rv3690	NO
MAB_0392c	-1.25852	2.17203	Conserved hypothetical protein	NE	Rv3689	NO
MAB_0464	-1.13875	1.20841	Hypothetical protein	NE	#N/A	NO
MAB_0695	-1.24286	2.63896	Putative fumarate reductase/succinate dehydrogenase	NE	Rv0785	NO
MAB_0765	-4.75101	6.74159	Hypothetical conserved integral membrane protein	NE	#N/A	NO
MAB_0775	-1.26641	4.28707	Hypothetical protein	NE	#N/A	NO
MAB_0776	-1.24556	2.34615	Hypothetical protein	NE	#N/A	NO
MAB_0778	-1.22319	2.98164	Conserved hypothetical protein (lipoprotein LppU?)	NE	#N/A	NO
MAB_0929	-1.77895	3.48593	Conserved hypothetical protein	NE	Rv0885	NO
MAB_0930	-1.64701	3.72013	Putative ferredoxin/ferredoxin--NADP reductase	NE	Rv0886	NO
MAB_1040	-2.13408	2.66825	Conserved hypothetical protein	NE	#N/A	NO
MAB_1041	-2.98172	3.63679	Conserved hypothetical protein	NE	Rv3129	Yes
MAB_1042c	-9.41832	11.0934	Probable cytochrome c oxidase polypeptide I	NE	#N/A	NO
MAB_1044c	-1.42635	3.89011	Hypothetical glyoxalase/bleomycin resistance protein	NE	#N/A	NO
MAB_1046c	-2.71317	6.80439	Hypothetical cobalamin synthesis protein P47K/CobW	NE	#N/A	NO
MAB_1159	-2.01459	3.37977	Putative iron permease FTR1	NE	#N/A	NO
MAB_1160	-2.14359	3.3704	Conserved hypothetical protein	NE	#N/A	NO
MAB_1161c	-2.11385	4.10969	Conserved hypothetical protein	NE	#N/A	NO
MAB_1162c	-2.13922	4.98562	Conserved hypothetical protein	NE	#N/A	NO
MAB_1196	-1.95665	3.54033	Proline-rich antigen (36 kDa antigen)	NE	Rv1078	NO
MAB_1237	-1.65998	2.7478	Possible acyl-[acyl-carrier protein] desaturase DesA2	ES	Rv1094	NO
MAB_1242c	-1.1716	2.59495	Hypothetical protein	NE	#N/A	NO
MAB_1243c	-1.73993	3.93401	Hypothetical protein	NE	#N/A	NO
MAB_1244c	-2.05267	4.13034	Hypothetical protein	NE	#N/A	NO
MAB_1245c	-1.61769	4.48588	Hypothetical protein	NE	#N/A	NO
MAB_1246c	-1.8086	2.71909	Hypothetical protein	NE	#N/A	NO
MAB_1272	-1.01783	1.97013	Hypothetical protein	NE	#N/A	NO
MAB_1406c	-2.14779	5.45496	Probable cytochrome P450	NE	Rv1256c	NO
MAB_1587c	-2.05442	1.00569	Probable fatty acid desaturase	NE	#N/A	NO
MAB_1681	-1.01508	5.44931	Conserved hypothetical protein	NE	#N/A	NO
MAB_1682	-1.13662	4.73839	Probable NAD-dependent epimerase/dehydratase	NE	#N/A	NO
MAB_1683	-1.28563	6.01929	Putative fatty acid desaturase	NE	#N/A	NO
MAB_1684	-1.70639	4.61257	Diaminobutyrate--2-oxoglutarate aminotransferase	NE	#N/A	NO
MAB_1685	-1.57725	5.36609	Putative decarboxylase	NE	#N/A	NO
MAB_1686	-1.25566	6.55713	Hypothetical protein	NE	#N/A	NO
MAB_1687	-1.1578	6.46064	Conserved hypothetical protein	NE	Rv1443c	NO
MAB_1688	-1.75598	6.98262	Hypothetical protein	NE	#N/A	NO
MAB_1689	-1.44077	11.4379	Probable daunorubicin resistance ABC transporter ATP-binding subunit DrrA	NE	#N/A	NO
MAB_1690	-1.35985	6.16576	Putative ABC transporter transmembrane protein	NE	#N/A	NO
MAB_1691	-1.17763	5.5046	Hypothetical protein	N/A	#N/A	NO
MAB_1692	-1.50028	5.21845	Putative polyketide synthase Pks16/acyl-CoA synthetase	NE	#N/A	NO
MAB_1693	-1.72427	6.27014	Conserved hypothetical protein (YrbE family?)	NE	#N/A	NO
MAB_1694	-1.77023	5.318	Putative YrbE family protein	NE	#N/A	NO
MAB_1695	-1.71149	5.4624	Putative Mce family protein	NE	#N/A	NO
MAB_1696	-1.6416	4.66504	Putative Mce family protein	NE	#N/A	NO
MAB_1697	-1.41272	2.97422	Putative Mce family protein	NE	#N/A	NO
MAB_1698	-1.61763	4.13813	Putative Mce family protein	NE	#N/A	NO
MAB_1874	-1.10948	1.37848	Putative oxidoreductase	NE	#N/A	NO
MAB_1879c	-1.32407	4.42444	Putative malonyl CoA-ACP transacylase FabD	NE	Rv2243	NO
MAB_1892	-1.99523	3.47199	Hypothetical protein	NE	#N/A	NO
MAB_2211c	-1.06658	4.83455	Putative membrane protein, MmpS	NE	#N/A	NO
MAB_2386	-1.0042	3.73415	Putative transcriptional regulator, ArsR family	NE	#N/A	NO
MAB_2477c	-3.03035	2.88985	Probable monooxygenase	NE	#N/A	NO
MAB_2489	-10.3113	5.47501	Conserved hypothetical protein	NE	Rv2005c	YES
MAB_2490	-7.0462	4.41847	Conserved hypothetical protein	NE	Rv2828c	NO
MAB_2510c	-1.6099	1.07657	Putative methyltransferase	NE	#N/A	NO
MAB_2541c	-1.10131	3.47532	Probable transcriptional regulatory protein TetR	NE	#N/A	NO
MAB_2602c	-1.67018	2.47425	Putative transcriptional regulator, ArsR family	NE	Rv0827c	NO
MAB_2606c	-1.75679	6.02171	Putative transcriptional regulator, TetR family	NE	#N/A	NO
MAB_2607	-1.12327	6.40329	Putative flavin-containing monooxygenase	NE	#N/A	NO
MAB_2614	-1.05439	1.11637	Hypothetical monooxygenase, FAD-binding	NE	#N/A	NO
MAB_2673c	-1.59047	1.79995	Probable L-aspartate oxidase NadB	NE	Rv1595	NO
MAB_2929c	-2.74583	2.02203	Putative urate oxidase	NE	#N/A	NO
MAB_2930c	-2.95412	1.59826	Transthyretin family protein	NE	#N/A	NO
MAB_2931c	-3.80954	1.54141	Conserved hypothetical protein	NE	#N/A	NO
MAB_3018	-1.72798	5.20983	Putative transcriptional regulator, GntR family	NE	Rv0586	NO
MAB_3019	-1.78062	6.39652	Probable fatty acid hydroxylase	NE	#N/A	NO
MAB_3064	-1.08011	2.28956	Conserved hypothetical protein	NE	#N/A	NO
MAB_3124	-1.02885	1.04532	Probable enoyl-CoA hydratase	NE	Rv2831	NO
MAB_3132c	-5.83132	3.47141	Conserved hypothetical protein	NE	Rv2620c	NO
MAB_3133c	-7.46238	3.38276	Putative flavohemoprotein	NE	#N/A	NO
MAB_3134c	-3.69934	1.40141	Conserved hypothetical protein	NE	#N/A	NO
MAB_3269c	-1.40844	1.35606	Conserved hypothetical protein	ES	Rv2969c	NO
MAB_3353c	-1.59404	1.26511	Putative xanthine/uracil/vitamin C permease family protein	NE	#N/A	NO
MAB_3354	-11.4976	8.20695	Probable acyl-[acyl-carrier protein] desaturase DesA1	NE	#N/A	NO
MAB_3355	-3.18275	2.95065	Putative secreted hydrolase	NE	#N/A	NO
MAB_3438	-2.04942	9.20003	Putative short-chain dehydrogenase/reductase	NE	#N/A	NO
MAB_3467c	-1.20835	1.26135	18 kDa antigen (HSP 16.7)	NE	#N/A	NO
MAB_3486	-1.04233	3.72208	Probable acyl-CoA dehydrogenase	NE	Rv3139	NO
MAB_3835c	-1.28978	4.59958	Probable coenzyme PQQ synthesis protein E PqqE	NE	Rv0693	NO
MAB_3836c	-1.24667	4.71755	Conserved hypothetical protein	NE	Rv0692	NO
MAB_3860c	-1.02304	1.97325	Probable acyl-CoA dehydrogenase FadE	NE	Rv0672	NO
MAB_3883c	-1.28783	1.72843	Putative transcriptional regulator, TetR family	NE	Rv2250c	NO
MAB_3884	-1.45237	1.54437	Possible flavoprotein	NE	Rv2251	NO
MAB_3890c	-18.2009	4.47512	Probable histidine kinase response regulator	GA	Rv3132c	NO
MAB_3891c	-19.8325	3.99121	Probable transcriptional regulator, LuxR family	GA	Rv3133c	NO
MAB_3900c	-1.13451	1.52291	Conserved hypothetical protein	NE	#N/A	NO
MAB_3902c	-9.72068	8.39822	Conserved hypothetical protein	NE	Rv2004c	YES
MAB_3903	-10.1914	7.72529	Conserved hypothetical protein	NE	Rv2032	YES
MAB_3904	-10.107	7.18229	Conserved hypothetical protein	NE	Rv2028c	YES
MAB_3905	-9.98285	5.30454	Hypothetical protein	NE	#N/A	NO
MAB_3907c	-1.23976	1.78612	Putative regulatory protein, LuxR	NE	Rv1204c	NO
MAB_3937	-11.8858	7.75817	Hypothetical protein	NE	#N/A	NO
MAB_3938	-6.08732	6.31741	Putative Clp protease subunit	NE	Rv2667	NO
MAB_4139	-1.7443	3.43216	Putative transcription regulator, ArsR family	NE	#N/A	NO
MAB_4140	-1.32738	5.22019	Conserved hypothetical protein	NE	#N/A	NO
MAB_4174	-1.60352	1.41337	Conserved hypothetical protein	NE	Rv3527	NO
MAB_4178c	-1.32242	4.46942	Probable Short-chain dehydrogenase/reductase	NE	Rv3530c	NO
MAB_4182	-1.03992	4.2703	CysN/CysC bifunctional enzyme	NE	Rv1286	NO
MAB_4233c	-1.29198	1.95087	Putative monooxygenase (luciferase-like)	NE	#N/A	NO
MAB_4234c	-1.44698	2.12135	Putative FMNH2-utilizing oxygenase	NE	#N/A	NO
MAB_4325c	-2.76948	2.34525	Hypothetical protein	NE	#N/A	NO
MAB_4326c	-2.01807	2.05986	Conserved hypothetical protein	NE	Rv3142c	NO
MAB_4354	-3.04343	9.11277	Putative NADH dehydrogenase/NAD(P)H nitroreductase	NE	#N/A	NO
MAB_4355	-3.00639	9.44154	Hypothetical fumarylacetoacetate (FAA) hydrolase family	NE	#N/A	NO
MAB_4361	-1.91553	7.85189	Hypothetical fumarylacetoacetate hydrolase family	NE	#N/A	NO
MAB_4362	-1.4043	6.50099	Putative long-chain-fatty-acid--CoA ligase	NE	#N/A	NO
MAB_4494c	-1.51665	1.50743	Conserved hypothetical protein	NE	#N/A	NO
MAB_4644c	-1.04343	4.40925	Putative transcriptional regulator, GntR family	NE	#N/A	NO
MAB_4679	-2.02227	4.11309	Putative dioxygenase	NE	#N/A	NO
MAB_4724	-1.12647	4.56196	Sodium/calcium exchanger family protein	GA	#N/A	NO
MAB_4782	-1.06867	1.51386	Conserved hypothetical protein	NE	#N/A	NO
MAB_4843	-1.26256	9.47907	Hypothetical protein	NE	#N/A	NO
MAB_4910c	-1.11932	2.88114	Putative aminoglycoside phosphotransferase	NE	#N/A	NO
rpmG.1	-1.05626	6.0494	50S ribosomal protein L33	#N/A	#N/A	NO
rpsN.2_1	-1.48329	5.59043	30S ribosomal protein S14P/S29E	#N/A	#N/A	NO
rpsR.2	-1.01177	6.30501	30S ribosomal protein S18.2	#N/A	#N/A	NO
