# Supplementary material for: Mycobacterium abscessus DosRS two-component system controls a species-specific regulon required for adaptation to hypoxia
Source: Front Cell Infect Microbiol. 2023 Mar 9;13:1144210. doi: 10.3389/fcimb.2023.1144210 (PMC10034137; doi:10.3389/fcimb.2023.1144210)
Supplement: Supplementary file 5 [file Table_4.xlsx]

## Sheet: Transcriptional regulators
Gene	log2FC Mab_390S 1% vs 20% O2
TetR family (0686)	3.96
TetR family (1217c)	3.72
TetR family (1497c)	3.29
ArsR family (2386)	3.73
TetR (2541c)	3.48
TetR family (2606c)	6.02
GntR family (3018)	5.21
TetR family (3313c)	3.12
DosR (3891c)	3.99
ArsR family (4139)	3.43
IclR family (4180)	6.74
TetR (4332)	5.5
GntR family (4644c)	4.41
TetR family (4684)	3.51
PadR family (4906)	3.07
TetR family (4912c)	3.8

## Sheet: mce
Gene	log2FC Mab_390S 1% vs 20% O2
1005c-1012c
Putative MCE family protein	4.85
Putative MCE family protein	4.46
Putative MCE family protein	4.62
Putative MCE family protein	5.39
Putative MCE family protein	5.11
Putative MCE family protein	5.05
Putative YrbE family protein	5.09
Putative YrbE family protein	4.11
1693-1698
Putative YrbE family protein	6.27
Putative YrbE family protein	5.32
Putative Mce family protein	5.46
Putative Mce family protein	4.67
Putative Mce family protein	2.97
Putative Mce family protein	4.14
4028-4035
Putative YrbE family protein	5.95
Putative YrbE family protein	3.31
Putative Mce family protein	5.95
Putative Mce family protein	3.53
Putative Mce family protein	4.2
Putative Mce family protein	4.65
Putative Mce family protein	3.92
Putative Mce family protein	3.96
4563-4568
Putative Mce family protein	4.94
Putative Mce family protein	5.24
Putative Mce family protein	4.01
Putative Mce family protein	4.55
Putative Mce family protein	4.41
Putative Mce family protein	4.45
4594c-4601c
Putative Mce family protein	2.21
Putative Mce family protein	2.27
Putative Mce family protein	2.62
Putative Mce family protein	2.85
Putative Mce family protein	2.78
Putative Mce family protein	2.22
Putative YrbE family protein	3.1
Putative YrbE family protein	2.94

## Sheet: B-oxidation pathway
Gene	log2FC Mab_390S 1% vs 20% O2
FadE (0065c)	1.29
FadD (0179)	1.92
FadE (0595c)	2.95
FadE (0597)	2.21
FadA (0600)	2.13
FadE (0614)	1.26
FadE (0759c)	2.05
FadH (1325)	3.22
FAD-binding monooxygenase (1496c)	1.94
FadE (1863)	5.11
FadD (1865)	4.01
FadD (1915)	1.72
FadE (2395)	5.54
FadD (2539c)	1.03
FadE (2947c)	1.4
FadE (3481)	4.85
FadD (3489)	3.49
FadE (3860)	1.97
FadD (4163)	2.34
FadE (4336)	3.29
FadD (4340c)	1.65
FadE (4437)	2.93
FadE (4538c)	1.34
FadD (4569c)	4.49
FadE (4609c)	2.18
Monooxygenase, FAD-binding (4756c)	2.93
FadE (4911c)	3.45

## Sheet: ephD
Gene	log2FC Mab_390S 1% vs 20% O2
MAB_0143c	2.81
MAB_0144c	2.43
MAB_0514	4.62
MAB_1381	4.79
MAB_1382	2.44
MAB_4019c	3.41

## Sheet: GPL locus
Gene	log2FC Mab_390S 1% vs 20% O2
Methyltransferase (4103)	2.091
Glycosyltransferase GtfB (4104)	1.155
Methyltransferase MtfD (4105c)	2.5
Acetyltransferase (4106c)	3.605
Glycosyltransferase GtfA (4107c)	4.172
Methyltransferase MtfB (4108c)	4.272
Acetyltransferase AtfA (4110c)	4.018
epimerase/dehydratase (4111c)	2.331
Glycosyltransferase GtfA (4112c)	2.391
G1P thymidylyltransferase (4113)	1.411
Membrane protein, MmpL (4115c)	2.497
Membrane protein, MmpL (4116c)	3.026
Membrane protein, MmpS family (4117c)	3.254

## Sheet: nuo operon
Gene	log2FC Mab_390S 1% vs 20% O2
NuoA (2134)	2.16
NuoB (2135)	5.87
NuoC (2136)	4.82
NuoD (2137)	6.39
NuoE (2138)	4.32
NuoF (2139)	5.92
NuoG (2140)	6.17
NuoH (2141)	6.84
NuoI (2142)	7.29
NuoJ (2143)	7.11
NuoK (2144)	7.65
NuoL (2145)	6.4
NuoM (2146)	6.18
NuoN (2147)	5.07

## Sheet: ATP synthases
Gene	log2FC Mab_390S 1% vs 20% O2
ATP synthase A chain AtpB (1447)	3
ATP synthase C chain AtpE (1448)	4.01
ATP synthase B chain AtpF (1449)	2.58
ATP synthase delta chain AtpH (1450)	1.85
ATP synthase alpha chain AtpA (1451)	2.31
ATP synthase gamma subunit AtpG (1452)	2.25
ATP synthase beta subunit AtpD (1453)	2.65
ATP synthase epsilon chain AtpE (1454)	2.8
