# Supplementary material for: Mycobacterium abscessus DosRS two-component system controls a species-specific regulon required for adaptation to hypoxia
Source: Front Cell Infect Microbiol. 2023 Mar 9;13:1144210. doi: 10.3389/fcimb.2023.1144210 (PMC10034137; doi:10.3389/fcimb.2023.1144210)
Supplement: Supplementary file 6 [file Table_5.xlsx]

## Sheet: Hypoxia induced DosR dependent 
Name	Log₂FC ΔdosRS vs WT 1% O2	WT 20 % O2 vs 1% O2	Function
MAB_3937	-11.8858	7.75817	Hypothetical protein
MAB_3354	-11.4976	8.20695	Probable acyl-[acyl-carrier protein] desaturase DesA1
MAB_2489	-10.3113	5.47501	Conserved hypothetical protein
MAB_3903	-10.1914	7.72529	Conserved hypothetical protein
MAB_3904	-10.107	7.18229	Conserved hypothetical protein
MAB_3905	-9.98285	5.30454	Hypothetical protein
MAB_3902c	-9.72068	8.39822	Conserved hypothetical protein
MAB_1042c	-9.41832	11.0934	Probable cytochrome c oxidase polypeptide I
MAB_3133c	-7.46238	3.38276	Putative flavohemoprotein
MAB_2490	-7.0462	4.41847	Conserved hypothetical protein
MAB_3938	-6.08732	6.31741	Putative Clp protease subunit
MAB_3132c	-5.83132	3.47141	Conserved hypothetical protein
MAB_0765	-4.75101	6.74159	Hypothetical conserved integral membrane protein
MAB_2931c	-3.80954	1.54141	Conserved hypothetical protein
MAB_3134c	-3.69934	1.40141	Conserved hypothetical protein
MAB_0103	-3.55073	4.07334	Probable monooxygenase EthA
MAB_0104	-3.49352	2.98023	Probable enoyl-CoA hydratase/isomerase
MAB_0156c	-3.3779	3.41903	Iron-sulfur cluster-binding protein, RIESKE family
MAB_3355	-3.18275	2.95065	Putative secreted hydrolase
MAB_4354	-3.04343	9.11277	Putative NADH dehydrogenase/NAD(P)H nitroreductase

## Sheet: Transcriptional Regulators 
Name	Log₂FC ΔdosRS vs WT 1% O2	WT 20 % O2 vs 1% O2	Function
MAB_0157	-2.17409	0.256434	Hypothetical transcriptional regulator, MarR
MAB_2606c	-1.75679	6.02171	Putative transcriptional regulator, TetR family
MAB_4139	-1.7443	3.43216	Putative transcription regulator, ArsR family
MAB_3018	-1.72798	5.20983	Putative transcriptional regulator, GntR family
MAB_2602c	-1.67018	2.47425	Putative transcriptional regulator, ArsR family
MAB_3318	-1.54253	-1.26866	Putative regulatory protein
MAB_4730	-1.42531	-0.0542946	Putative LysR-family transcriptional regulator
MAB_3883c	-1.28783	1.72843	Putative transcriptional regulator, TetR family
MAB_0389c	-1.27598	2.42555	Putative regulatory protein
MAB_3907c	-1.23976	1.78612	Putative regulatory protein, LuxR
MAB_0738	-1.22985	-0.549742	Putative AraC-family transcriptional regulator
MAB_4625	-1.10282	0.739269	Putative transcriptional regulator, TetR family
MAB_2541c	-1.10131	3.47532	Probable transcriptional regulatory protein TetR
MAB_4330	-1.08948	-1.12265	Putative TetR-family transcriptional regulator
MAB_4644c	-1.04343	4.40925	Putative transcriptional regulator, GntR family
MAB_2386	-1.0042	3.73415	Putative transcriptional regulator, ArsR family

## Sheet: MAB_1681-98
Name	Log₂ fold change	WT 20% vs 1%	Function
MAB_1681	-1.01508	5.44931	Conserved hypothetical protein
MAB_1682	-1.13662	4.73839	Probable NAD-dependent epimerase/dehydratase
MAB_1683	-1.28563	6.01929	Putative fatty acid desaturase
MAB_1684	-1.70639	4.61257	Diaminobutyrate--2-oxoglutarate aminotransferase
MAB_1685	-1.57725	5.36609	Putative decarboxylase
MAB_1686	-1.25566	6.55713	Hypothetical protein
MAB_1687	-1.1578	6.46064	Conserved hypothetical protein
MAB_1688	-1.75598	6.98262	Hypothetical protein
MAB_1689	-1.44077	11.4379	Probable daunorubicin resistance ABC transporter ATP-binding subunit DrrA
MAB_1690	-1.35985	6.16576	Putative ABC transporter transmembrane protein
MAB_1691	-1.17763	5.5046	Hypothetical protein
MAB_1692	-1.50028	5.21845	Putative polyketide synthase Pks16/acyl-CoA synthetase
MAB_1693	-1.72427	6.27014	Conserved hypothetical protein (YrbE family?)
MAB_1694	-1.77023	5.318	Putative YrbE family protein
MAB_1695	-1.71149	5.4624	Putative Mce family protein
MAB_1696	-1.6416	4.66504	Putative Mce family protein
MAB_1697	-1.41272	2.97422	Putative Mce family protein
MAB_1698	-1.61763	4.13813	Putative Mce family protein
